# Supplementary material for: Discordance Between 16S rRNA Similarity and Genome‐Based Species Boundaries in Gluconobacter
Source: Microbiologyopen. 2026 Jun 18;15(3):e70335. doi: 10.1002/mbo3.70335 (PMC13279557; doi:10.1002/mbo3.70335)
Supplement: Supplementary file 1 — Table S1: Complete genome information of Gluconobacter strains used in this study. List of Gluconobacter strains analyzed in this study with complete genome sequences, including assembly accessions, genome sizes, and gene counts. [file MBO3-15-e70335-s002.xlsx]

## Sheet: Sheet1
	Supprementary Table S1. Complete genome information of Gluconobacter strains used in this study.
	Species	Strain name	Assembly accession	Chromosome size	Genome size	Submission date	Copy number of 16S rRNA genes
	Gluconobacter oxydans	DSM 3504	GCF_000583855.1	2882437	2882437	2014-03-03	4
	Gluconobacter sphaericus	SJF2-1	GCF_016757795.1	2844550	3198086	2021-01-27	4
	Gluconobacter oxydans	ATCC 9937	GCF_030450005.1	2760929	2990259	2023-07-13	4
	Gluconobacter roseus	B4931_cRAD	GCF_046058915.1	2719744	2719744	2024-12-16	4
	Gluconobacter oxydans	621H	GCF_900175995.1	2704625	2924837	2017-07-20	4
	Gluconobacter oxydans	H24	GCF_000311765.1	3602424	3816232	2012-11-08	5
	Gluconobacter oxydans	1.637	GCF_001680825.1	3606417	3606417	2016-07-07	5
	Gluconobacter albidus	TMW2.1191	GCF_002005485.1	3107922	3369297	2017-02-22	5
	Gluconobacter thailandicus	HD924	GCF_008118345.1	3382283	3649313	2019-08-27	5
	Gluconobacter frateurii	ML.ISBL3	GCF_022453865.1	3309710	3309710	2022-03-03	5
	Gluconobacter cerinus	MSC4Y	GCF_048388395.1	3236387	3327905	2025-03-07	5
	Gluconobacter japonicus	T12B	GCF_050500265.1	3031568	3031568	2025-05-22	5
