# Supplementary material for: Discordance Between 16S rRNA Similarity and Genome‐Based Species Boundaries in Gluconobacter
Source: Microbiologyopen. 2026 Jun 18;15(3):e70335. doi: 10.1002/mbo3.70335 (PMC13279557; doi:10.1002/mbo3.70335)
Supplement: Supplementary file 2 — Table S2: 16S rRNA gene sequences and accession numbers of type strains of Gluconobacter species used in this study. 16S rRNA gene sequences and accession numbers of Gluconobacter type strains used for phylogenetic analysis. Acetobacter aceti NCIB 8621T (X74066) was included as an outgroup. [file MBO3-15-e70335-s003.xlsx]

## Sheet: Sheet1
Supprementary Table S2. 16S rRNA gene accession numbers of type strains of Gluconobacter species used in this study.
Species	Strains name	Accession number
Gluconobacter aidae	AC10	LC511690
Gluconobacter albidus	NBRC 3250	AB178392
Gluconobacter cadivus	LMG 1744	MT355087
Gluconobacter cerevisiae	LMG 27748	HG329624
Gluconobacter cerinus	ATCC 19441	X80775
Gluconobacter frateurii	IFO 3264	X82290
Gluconobacter japonicus	NBRC 3271	AB253435
Gluconobacter kanchanaburiensis	BCC 15889	AB459530
Gluconobacter kondonii	NBRC 3266	AB178405
Gluconobacter morbifer	G707	EU409602
Gluconobacter oxydans	DSM 3503	X73820
Gluconobacter potus	LMG 1764	MT355096
Gluconobacter roseus	NBRC 3990	AB178429
Gluconobacter sphaericus	NBRC 124667	AB178431
Gluconobacter thailandicus	F149-1	AB128050
Gluconobacter vitians	LMG 31484	MT355089
Gluconobacter wancherniae	NBRC 103581	AB511060
Acetobacter aceti NCIB8621 (X74066) is used as out group.
