# Supplementary material for: Discordance Between 16S rRNA Similarity and Genome‐Based Species Boundaries in Gluconobacter
Source: Microbiologyopen. 2026 Jun 18;15(3):e70335. doi: 10.1002/mbo3.70335 (PMC13279557; doi:10.1002/mbo3.70335)
Supplement: Supplementary file 3 — Table S3: Pairwise nucleotide differences among 16S rRNA gene copies across Gluconobacter complete genomes. The table shows the pairwise number of nucleotide differences among 16S rRNA genes detected in each genome assembly. Rows and columns correspond to individual 16S rRNA gene copies, labeled as “Genus_species_GCF_ID_copyNumber”. Zero indicates identical sequences, whereas larger values indicate the number of base differences. This dataset illustrates both intra‐genomic heterogeneity (within the same strain) and inter‐species divergence among Gluconobacter members. [file MBO3-15-e70335-s004.xlsx]

## Sheet: all_16S_snpdist
Supplementary Table S3. Pairwise nucleotide differences among 16S rRNA gene copies across Gluconobacter complete genomes.
	G. oxydans_GCF_000311765.1_1	G. oxydans_GCF_000311765.1_2	G. oxydans_GCF_000311765.1_3	G. oxydans_GCF_000311765.1_4	G. oxydans_GCF_000311765.1_5	G. oxydans_GCF_000583855.1_1	G. oxydans_GCF_000583855.1_2	G. oxydans_GCF_000583855.1_3	G. oxydans_GCF_000583855.1_4	G. oxydans_GCF_001680825.1_1	G. oxydans_GCF_001680825.1_2	G. oxydans_GCF_001680825.1_3	G. oxydans_GCF_001680825.1_4	G. oxydans_GCF_001680825.1_5	G. albidus_GCF_002005485.1_1	G. albidus_GCF_002005485.1_2	G. albidus_GCF_002005485.1_3	G. albidus_GCF_002005485.1_4	G. albidus_GCF_002005485.1_5	G. thailandicus_GCF_008118345.1_1	G. thailandicus_GCF_008118345.1_2	G. thailandicus_GCF_008118345.1_3	G. thailandicus_GCF_008118345.1_4	G. thailandicus_GCF_008118345.1_5	G. sphaericus_GCF_016757795.1_1	G. sphaericus_GCF_016757795.1_2	G. sphaericus_GCF_016757795.1_3	G. sphaericus_GCF_016757795.1_4	G. frateurii_GCF_022453865.1_1	G. frateurii_GCF_022453865.1_2	G. frateurii_GCF_022453865.1_3	G. frateurii_GCF_022453865.1_4	G. frateurii_GCF_022453865.1_5	G. oxydans_GCF_030450005.1_1	G. oxydans_GCF_030450005.1_2	G. oxydans_GCF_030450005.1_3	G. oxydans_GCF_030450005.1_4	G. roseus_GCF_046058915.1_1	G. roseus_GCF_046058915.1_2	G. roseus_GCF_046058915.1_3	G. roseus_GCF_046058915.1_4	G. cerinus_GCF_048388395.1_1	G. cerinus_GCF_048388395.1_2	G. cerinus_GCF_048388395.1_3	G. cerinus_GCF_048388395.1_4	G. cerinus_GCF_048388395.1_5	G. japonicus_GCF_050500265.1_1	G. japonicus_GCF_050500265.1_2	G. japonicus_GCF_050500265.1_3
G. oxydans_GCF_000311765.1_1	0	0	0	0	0	29	28	28	28	0	0	0	0	0	29	29	29	29	31	0	0	0	0	0	29	29	29	29	2	2	2	2	2	28	28	28	28	30	29	29	29	10	10	10	10	10	2	2	2
G. oxydans_GCF_000311765.1_2	0	0	0	0	0	29	28	28	28	0	0	0	0	0	29	29	29	29	31	0	0	0	0	0	29	29	29	29	2	2	2	2	2	28	28	28	28	30	29	29	29	10	10	10	10	10	2	2	2
G. oxydans_GCF_000311765.1_3	0	0	0	0	0	29	28	28	28	0	0	0	0	0	29	29	29	29	31	0	0	0	0	0	29	29	29	29	2	2	2	2	2	28	28	28	28	30	29	29	29	10	10	10	10	10	2	2	2
G. oxydans_GCF_000311765.1_4	0	0	0	0	0	29	28	28	28	0	0	0	0	0	29	29	29	29	31	0	0	0	0	0	29	29	29	29	2	2	2	2	2	28	28	28	28	30	29	29	29	10	10	10	10	10	2	2	2
G. oxydans_GCF_000311765.1_5	0	0	0	0	0	29	28	28	28	0	0	0	0	0	29	29	29	29	31	0	0	0	0	0	29	29	29	29	2	2	2	2	2	28	28	28	28	30	29	29	29	10	10	10	10	10	2	2	2
G. oxydans_GCF_000583855.1_1	29	29	29	29	29	0	1	1	1	29	29	29	29	29	12	12	12	12	14	29	29	29	29	29	12	12	12	12	29	29	29	29	29	1	1	1	1	7	6	6	6	30	30	30	30	30	29	29	29
G. oxydans_GCF_000583855.1_2	28	28	28	28	28	1	0	0	0	28	28	28	28	28	11	11	11	11	13	28	28	28	28	28	11	11	11	11	28	28	28	28	28	0	0	0	0	6	5	5	5	29	29	29	29	29	28	28	28
G. oxydans_GCF_000583855.1_3	28	28	28	28	28	1	0	0	0	28	28	28	28	28	11	11	11	11	13	28	28	28	28	28	11	11	11	11	28	28	28	28	28	0	0	0	0	6	5	5	5	29	29	29	29	29	28	28	28
G. oxydans_GCF_000583855.1_4	28	28	28	28	28	1	0	0	0	28	28	28	28	28	11	11	11	11	13	28	28	28	28	28	11	11	11	11	28	28	28	28	28	0	0	0	0	6	5	5	5	29	29	29	29	29	28	28	28
G. oxydans_GCF_001680825.1_1	0	0	0	0	0	29	28	28	28	0	0	0	0	0	29	29	29	29	31	0	0	0	0	0	29	29	29	29	2	2	2	2	2	28	28	28	28	30	29	29	29	10	10	10	10	10	2	2	2
G. oxydans_GCF_001680825.1_2	0	0	0	0	0	29	28	28	28	0	0	0	0	0	29	29	29	29	31	0	0	0	0	0	29	29	29	29	2	2	2	2	2	28	28	28	28	30	29	29	29	10	10	10	10	10	2	2	2
G. oxydans_GCF_001680825.1_3	0	0	0	0	0	29	28	28	28	0	0	0	0	0	29	29	29	29	31	0	0	0	0	0	29	29	29	29	2	2	2	2	2	28	28	28	28	30	29	29	29	10	10	10	10	10	2	2	2
G. oxydans_GCF_001680825.1_4	0	0	0	0	0	29	28	28	28	0	0	0	0	0	29	29	29	29	31	0	0	0	0	0	29	29	29	29	2	2	2	2	2	28	28	28	28	30	29	29	29	10	10	10	10	10	2	2	2
G. oxydans_GCF_001680825.1_5	0	0	0	0	0	29	28	28	28	0	0	0	0	0	29	29	29	29	31	0	0	0	0	0	29	29	29	29	2	2	2	2	2	28	28	28	28	30	29	29	29	10	10	10	10	10	2	2	2
G. albidus_GCF_002005485.1_1	29	29	29	29	29	12	11	11	11	29	29	29	29	29	0	0	0	0	2	29	29	29	29	29	0	0	0	0	29	29	29	29	29	11	11	11	11	15	14	14	14	27	27	27	27	27	29	29	29
G. albidus_GCF_002005485.1_2	29	29	29	29	29	12	11	11	11	29	29	29	29	29	0	0	0	0	2	29	29	29	29	29	0	0	0	0	29	29	29	29	29	11	11	11	11	15	14	14	14	27	27	27	27	27	29	29	29
G. albidus_GCF_002005485.1_3	29	29	29	29	29	12	11	11	11	29	29	29	29	29	0	0	0	0	2	29	29	29	29	29	0	0	0	0	29	29	29	29	29	11	11	11	11	15	14	14	14	27	27	27	27	27	29	29	29
G. albidus_GCF_002005485.1_4	29	29	29	29	29	12	11	11	11	29	29	29	29	29	0	0	0	0	2	29	29	29	29	29	0	0	0	0	29	29	29	29	29	11	11	11	11	15	14	14	14	27	27	27	27	27	29	29	29
G. albidus_GCF_002005485.1_5	31	31	31	31	31	14	13	13	13	31	31	31	31	31	2	2	2	2	0	31	31	31	31	31	2	2	2	2	31	31	31	31	31	13	13	13	13	17	16	16	16	29	29	29	29	29	31	31	31
G. thailandicus_GCF_008118345.1_1	0	0	0	0	0	29	28	28	28	0	0	0	0	0	29	29	29	29	31	0	0	0	0	0	29	29	29	29	2	2	2	2	2	28	28	28	28	30	29	29	29	10	10	10	10	10	2	2	2
G. thailandicus_GCF_008118345.1_2	0	0	0	0	0	29	28	28	28	0	0	0	0	0	29	29	29	29	31	0	0	0	0	0	29	29	29	29	2	2	2	2	2	28	28	28	28	30	29	29	29	10	10	10	10	10	2	2	2
G. thailandicus_GCF_008118345.1_3	0	0	0	0	0	29	28	28	28	0	0	0	0	0	29	29	29	29	31	0	0	0	0	0	29	29	29	29	2	2	2	2	2	28	28	28	28	30	29	29	29	10	10	10	10	10	2	2	2
G. thailandicus_GCF_008118345.1_4	0	0	0	0	0	29	28	28	28	0	0	0	0	0	29	29	29	29	31	0	0	0	0	0	29	29	29	29	2	2	2	2	2	28	28	28	28	30	29	29	29	10	10	10	10	10	2	2	2
G. thailandicus_GCF_008118345.1_5	0	0	0	0	0	29	28	28	28	0	0	0	0	0	29	29	29	29	31	0	0	0	0	0	29	29	29	29	2	2	2	2	2	28	28	28	28	30	29	29	29	10	10	10	10	10	2	2	2
G. sphaericus_GCF_016757795.1_1	29	29	29	29	29	12	11	11	11	29	29	29	29	29	0	0	0	0	2	29	29	29	29	29	0	0	0	0	29	29	29	29	29	11	11	11	11	15	14	14	14	27	27	27	27	27	29	29	29
G. sphaericus_GCF_016757795.1_2	29	29	29	29	29	12	11	11	11	29	29	29	29	29	0	0	0	0	2	29	29	29	29	29	0	0	0	0	29	29	29	29	29	11	11	11	11	15	14	14	14	27	27	27	27	27	29	29	29
G. sphaericus_GCF_016757795.1_3	29	29	29	29	29	12	11	11	11	29	29	29	29	29	0	0	0	0	2	29	29	29	29	29	0	0	0	0	29	29	29	29	29	11	11	11	11	15	14	14	14	27	27	27	27	27	29	29	29
G. sphaericus_GCF_016757795.1_4	29	29	29	29	29	12	11	11	11	29	29	29	29	29	0	0	0	0	2	29	29	29	29	29	0	0	0	0	29	29	29	29	29	11	11	11	11	15	14	14	14	27	27	27	27	27	29	29	29
G. frateurii_GCF_022453865.1_1	2	2	2	2	2	29	28	28	28	2	2	2	2	2	29	29	29	29	31	2	2	2	2	2	29	29	29	29	0	0	0	0	0	28	28	28	28	30	29	29	29	10	10	10	10	10	0	0	0
G. frateurii_GCF_022453865.1_2	2	2	2	2	2	29	28	28	28	2	2	2	2	2	29	29	29	29	31	2	2	2	2	2	29	29	29	29	0	0	0	0	0	28	28	28	28	30	29	29	29	10	10	10	10	10	0	0	0
G. frateurii_GCF_022453865.1_3	2	2	2	2	2	29	28	28	28	2	2	2	2	2	29	29	29	29	31	2	2	2	2	2	29	29	29	29	0	0	0	0	0	28	28	28	28	30	29	29	29	10	10	10	10	10	0	0	0
G. frateurii_GCF_022453865.1_4	2	2	2	2	2	29	28	28	28	2	2	2	2	2	29	29	29	29	31	2	2	2	2	2	29	29	29	29	0	0	0	0	0	28	28	28	28	30	29	29	29	10	10	10	10	10	0	0	0
G. frateurii_GCF_022453865.1_5	2	2	2	2	2	29	28	28	28	2	2	2	2	2	29	29	29	29	31	2	2	2	2	2	29	29	29	29	0	0	0	0	0	28	28	28	28	30	29	29	29	10	10	10	10	10	0	0	0
G. oxydans_GCF_030450005.1_1	28	28	28	28	28	1	0	0	0	28	28	28	28	28	11	11	11	11	13	28	28	28	28	28	11	11	11	11	28	28	28	28	28	0	0	0	0	6	5	5	5	29	29	29	29	29	28	28	28
G. oxydans_GCF_030450005.1_2	28	28	28	28	28	1	0	0	0	28	28	28	28	28	11	11	11	11	13	28	28	28	28	28	11	11	11	11	28	28	28	28	28	0	0	0	0	6	5	5	5	29	29	29	29	29	28	28	28
G. oxydans_GCF_030450005.1_3	28	28	28	28	28	1	0	0	0	28	28	28	28	28	11	11	11	11	13	28	28	28	28	28	11	11	11	11	28	28	28	28	28	0	0	0	0	6	5	5	5	29	29	29	29	29	28	28	28
G. oxydans_GCF_030450005.1_4	28	28	28	28	28	1	0	0	0	28	28	28	28	28	11	11	11	11	13	28	28	28	28	28	11	11	11	11	28	28	28	28	28	0	0	0	0	6	5	5	5	29	29	29	29	29	28	28	28
G. roseus_GCF_046058915.1_1	30	30	30	30	30	7	6	6	6	30	30	30	30	30	15	15	15	15	17	30	30	30	30	30	15	15	15	15	30	30	30	30	30	6	6	6	6	0	1	1	1	33	33	33	33	33	30	30	30
G. roseus_GCF_046058915.1_2	29	29	29	29	29	6	5	5	5	29	29	29	29	29	14	14	14	14	16	29	29	29	29	29	14	14	14	14	29	29	29	29	29	5	5	5	5	1	0	0	0	32	32	32	32	32	29	29	29
G. roseus_GCF_046058915.1_3	29	29	29	29	29	6	5	5	5	29	29	29	29	29	14	14	14	14	16	29	29	29	29	29	14	14	14	14	29	29	29	29	29	5	5	5	5	1	0	0	0	32	32	32	32	32	29	29	29
G. roseus_GCF_046058915.1_4	29	29	29	29	29	6	5	5	5	29	29	29	29	29	14	14	14	14	16	29	29	29	29	29	14	14	14	14	29	29	29	29	29	5	5	5	5	1	0	0	0	32	32	32	32	32	29	29	29
G. cerinus_GCF_048388395.1_1	10	10	10	10	10	30	29	29	29	10	10	10	10	10	27	27	27	27	29	10	10	10	10	10	27	27	27	27	10	10	10	10	10	29	29	29	29	33	32	32	32	0	0	0	0	0	10	10	10
G. cerinus_GCF_048388395.1_2	10	10	10	10	10	30	29	29	29	10	10	10	10	10	27	27	27	27	29	10	10	10	10	10	27	27	27	27	10	10	10	10	10	29	29	29	29	33	32	32	32	0	0	0	0	0	10	10	10
G. cerinus_GCF_048388395.1_3	10	10	10	10	10	30	29	29	29	10	10	10	10	10	27	27	27	27	29	10	10	10	10	10	27	27	27	27	10	10	10	10	10	29	29	29	29	33	32	32	32	0	0	0	0	0	10	10	10
G. cerinus_GCF_048388395.1_4	10	10	10	10	10	30	29	29	29	10	10	10	10	10	27	27	27	27	29	10	10	10	10	10	27	27	27	27	10	10	10	10	10	29	29	29	29	33	32	32	32	0	0	0	0	0	10	10	10
G. cerinus_GCF_048388395.1_5	10	10	10	10	10	30	29	29	29	10	10	10	10	10	27	27	27	27	29	10	10	10	10	10	27	27	27	27	10	10	10	10	10	29	29	29	29	33	32	32	32	0	0	0	0	0	10	10	10
G. japonicus_GCF_050500265.1_1	2	2	2	2	2	29	28	28	28	2	2	2	2	2	29	29	29	29	31	2	2	2	2	2	29	29	29	29	0	0	0	0	0	28	28	28	28	30	29	29	29	10	10	10	10	10	0	0	0
G. japonicus_GCF_050500265.1_2	2	2	2	2	2	29	28	28	28	2	2	2	2	2	29	29	29	29	31	2	2	2	2	2	29	29	29	29	0	0	0	0	0	28	28	28	28	30	29	29	29	10	10	10	10	10	0	0	0
G. japonicus_GCF_050500265.1_3	2	2	2	2	2	29	28	28	28	2	2	2	2	2	29	29	29	29	31	2	2	2	2	2	29	29	29	29	0	0	0	0	0	28	28	28	28	30	29	29	29	10	10	10	10	10	0	0	0
G. japonicus_GCF_050500265.1_4	2	2	2	2	2	29	28	28	28	2	2	2	2	2	29	29	29	29	31	2	2	2	2	2	29	29	29	29	0	0	0	0	0	28	28	28	28	30	29	29	29	10	10	10	10	10	0	0	0
G. japonicus_GCF_050500265.1_5	2	2	2	2	2	29	28	28	28	2	2	2	2	2	29	29	29	29	31	2	2	2	2	2	29	29	29	29	0	0	0	0	0	28	28	28	28	30	29	29	29	10	10	10	10	10	0	0	0
G. oxydans_GCF_900175995.1_1	28	28	28	28	28	3	2	2	2	28	28	28	28	28	11	11	11	11	11	28	28	28	28	28	11	11	11	11	28	28	28	28	28	2	2	2	2	6	5	5	5	29	29	29	29	29	28	28	28
G. oxydans_GCF_900175995.1_2	27	27	27	27	27	2	1	1	1	27	27	27	27	27	10	10	10	10	12	27	27	27	27	27	10	10	10	10	27	27	27	27	27	1	1	1	1	5	4	4	4	28	28	28	28	28	27	27	27
G. oxydans_GCF_900175995.1_3	27	27	27	27	27	2	1	1	1	27	27	27	27	27	10	10	10	10	12	27	27	27	27	27	10	10	10	10	27	27	27	27	27	1	1	1	1	5	4	4	4	28	28	28	28	28	27	27	27
G. oxydans_GCF_900175995.1_4	27	27	27	27	27	2	1	1	1	27	27	27	27	27	10	10	10	10	12	27	27	27	27	27	10	10	10	10	27	27	27	27	27	1	1	1	1	5	4	4	4	28	28	28	28	28	27	27	27
[truncated: 6 more columns]
