# Supplementary material for: Discordance Between 16S rRNA Similarity and Genome‐Based Species Boundaries in Gluconobacter
Source: Microbiologyopen. 2026 Jun 18;15(3):e70335. doi: 10.1002/mbo3.70335 (PMC13279557; doi:10.1002/mbo3.70335)
Supplement: Supplementary file 4 — Table S4: Pairwise sequence identity (%) among 184 16S rRNA gene sequences associated with Gluconobacter. This table summarizes pairwise percent identities among 184 16S rRNA gene sequences associated with the genus Gluconobacter. The dataset includes all 16S copies extracted from 12 complete genomes, 18 type‐strain reference sequences, and curated entries retrieved from the SILVA database. All sequences longer than 1,350 bp were aligned against each other using BLASTN (v2.14.1) with parameters ‐task blastn ‐evalue 1e‐10 ‐max_hsps 1 ‐max_target_seqs. 1000. Percent identity values were derived from the top‐scoring HSPs in each pairwise comparison. Diagonal values indicate self‐comparisons (100%), whereas off‐diagonal values represent sequence similarity either within genomes (intragenomic) or between different strains or species (intergenomic/interspecific). [file MBO3-15-e70335-s001.xlsx]

## Sheet: Sheet2
	Supplementary Table S4. Pairwise sequence identity (%) among 184 16S rRNA gene sequences associated with Gluconobacter
	new leaf id	G. oxyduns__AB178398	G. oxyduns__AB695339	G. oxyduns__AB178396	G. oxyduns__AB178397	G. oxyduns_H24_CP003926 (G. thailandicus-related)	G. oxyduns__CP016328	G. oxyduns__AB178399	G. thailandicus__AB681207	G. oxyduns__AB178388	G. thailandicus__AB128051	G. oxyduns__CP016328	G. oxyduns_H24_CP003926 (G. thailandicus-related)	G. oxyduns__AB178421	G. oxydans_1.637_GCF_001680825.1_2 (G. thailandicus-related)	G. oxydans_H24_GCF_000311765.1_5 (G. thailandicus-related)	G. thailandicus_HD924_GCF_008118345.1_2	G. oxydans_1.637_GCF_001680825.1_4 (G. thailandicus-related)	G. oxydans_H24_GCF_000311765.1_3 (G. thailandicus-related)	G. oxydans_H24_GCF_000311765.1_1 (G. thailandicus-related)	G. oxydans_1.637_GCF_001680825.1_1 (G. thailandicus-related)	G. oxyduns__CP016328	G. thailandicus_NBRC 3255_BAON01000053	G. thailandicus_NBRC 3257_BASM01000086	G. thailandicus_HD924_GCF_008118345.1_1	G. thailandicus_HD924_GCF_008118345.1_4	G. oxydans_1.637_GCF_001680825.1_3 (G. thailandicus-related)	G. oxyduns__AB178419	G. thailandicus__AB681206	G. oxyduns_H24_CP003926 (G. thailandicus-related)	G. oxyduns__CP016328	G. oxydans_H24_GCF_000311765.1_2 (G. thailandicus-related)	G. thailandicus_HD924_GCF_008118345.1_3	G. thailandicus_HD924_GCF_008118345.1_5	G. oxydans_1.637_GCF_001680825.1_5 (G. thailandicus-related)	G. oxydans_H24_GCF_000311765.1_4 (G. thailandicus-related)	G. thailandicus_F149-1_AB128050	G. frateurii__AB178395	G. oxyduns__CP016328	G. oxyduns_H24_CP003926 (G. thailandicus-related)	G. oxyduns_H24_CP003926 (G. thailandicus-related)	Gluconobacter sp.__KX578017	G. cerinus__MK049954	G. frateurii__AB178413	G. cerinus__AB178414	G. cerinus__AB178415	G. cerinus__AB063288	G. cerinus__AB063287	G. cerinus__AB308276
	G. oxyduns__AB178398	100	98.994	100	100	100	99.929	100	100	100	99.713	100	100	100	100	100	100	100	100	100	99.929	100	100	100	100	100	100	100	100	100	100	100	100	100	100	100	99.858	100	100	100	100	98.984	98.908	99.29	99.29	99.29	99.28	99.28	98.336
	G. oxyduns__AB695339	98.994	100	98.994	98.994	98.994	98.922	98.994	98.994	98.994	98.919	98.994	98.994	98.994	98.994	98.994	98.994	98.994	98.994	98.994	98.922	98.994	98.994	98.994	98.994	98.994	98.994	98.994	98.994	98.994	98.994	98.994	98.994	98.994	98.994	98.994	98.851	98.994	98.994	98.994	98.994	98.466	98.467	98.276	98.276	98.276	98.256	98.256	97.299
	G. oxyduns__AB178396	100	98.994	100	100	100	99.929	100	100	100	99.713	100	100	100	100	100	100	100	100	100	99.929	100	100	100	100	100	100	100	100	100	100	100	100	100	100	100	99.858	100	100	100	100	98.984	98.908	99.29	99.29	99.29	99.28	99.28	98.336
	G. oxyduns__AB178397	100	98.994	100	100	100	99.929	100	100	100	99.713	100	100	100	100	100	100	100	100	100	99.929	100	100	100	100	100	100	100	100	100	100	100	100	100	100	100	99.858	100	100	100	100	98.984	98.908	99.29	99.29	99.29	99.28	99.28	98.336
	G. oxyduns_H24_CP003926 (G. thailandicus-related)	100	98.994	100	100	100	99.932	100	100	100	99.72	100	100	100	100	100	100	100	100	100	99.932	100	100	100	100	100	100	100	100	100	100	100	100	100	100	100	99.861	100	100	100	100	98.984	98.908	99.29	99.29	99.29	99.281	99.281	98.336
	G. oxyduns__CP016328	99.929	98.922	99.929	99.929	99.932	100	99.929	99.929	99.929	99.65	99.932	99.932	99.929	99.932	99.932	99.932	99.932	99.932	99.932	100	99.932	99.932	99.932	99.932	99.932	99.932	99.929	99.929	99.932	99.932	99.932	99.932	99.932	99.932	99.932	99.791	99.929	99.932	99.932	99.932	98.911	98.836	99.219	99.219	99.219	99.209	99.209	98.263
	G. oxyduns__AB178399	100	98.994	100	100	100	99.929	100	100	100	99.713	100	100	100	100	100	100	100	100	100	99.929	100	100	100	100	100	100	100	100	100	100	100	100	100	100	100	99.858	100	100	100	100	98.984	98.908	99.29	99.29	99.29	99.28	99.28	98.336
	G. thailandicus__AB681207	100	98.994	100	100	100	99.929	100	100	100	99.713	100	100	100	100	100	100	100	100	100	99.929	100	100	100	100	100	100	100	100	100	100	100	100	100	100	100	99.858	100	100	100	100	98.984	98.908	99.29	99.29	99.29	99.28	99.28	98.336
	G. oxyduns__AB178388	100	98.994	100	100	100	99.929	100	100	100	99.713	100	100	100	100	100	100	100	100	100	99.929	100	100	100	100	100	100	100	100	100	100	100	100	100	100	100	99.858	100	100	100	100	98.984	98.908	99.29	99.29	99.29	99.28	99.28	98.336
	G. thailandicus__AB128051	99.713	98.919	99.713	99.713	99.72	99.65	99.713	99.713	99.713	100	99.72	99.72	99.713	99.72	99.72	99.72	99.72	99.72	99.72	99.65	99.72	99.72	99.72	99.72	99.72	99.72	99.713	99.713	99.72	99.72	99.72	99.72	99.72	99.72	99.72	99.572	99.713	99.72	99.72	99.72	98.835	98.692	98.996	98.996	98.996	98.98	98.98	98.025
	G. oxyduns__CP016328	100	98.994	100	100	100	99.932	100	100	100	99.72	100	100	100	100	100	100	100	100	100	99.932	100	100	100	100	100	100	100	100	100	100	100	100	100	100	100	99.861	100	100	100	100	98.984	98.908	99.29	99.29	99.29	99.281	99.281	98.336
	G. oxyduns_H24_CP003926 (G. thailandicus-related)	100	98.994	100	100	100	99.932	100	100	100	99.72	100	100	100	100	100	100	100	100	100	99.932	100	100	100	100	100	100	100	100	100	100	100	100	100	100	100	99.861	100	100	100	100	98.984	98.908	99.29	99.29	99.29	99.281	99.281	98.336
	G. oxyduns__AB178421	100	98.994	100	100	100	99.929	100	100	100	99.713	100	100	100	100	100	100	100	100	100	99.929	100	100	100	100	100	100	100	100	100	100	100	100	100	100	100	99.858	100	100	100	100	98.984	98.908	99.29	99.29	99.29	99.28	99.28	98.336
	G. oxydans_1.637_GCF_001680825.1_2 (G. thailandicus-related)	100	98.994	100	100	100	99.932	100	100	100	99.72	100	100	100	100	100	100	100	100	100	99.932	100	100	100	100	100	100	100	100	100	100	100	100	100	100	100	99.861	100	100	100	100	98.984	98.908	99.29	99.29	99.29	99.281	99.281	98.336
	G. oxydans_H24_GCF_000311765.1_5 (G. thailandicus-related)	100	98.994	100	100	100	99.932	100	100	100	99.72	100	100	100	100	100	100	100	100	100	99.932	100	100	100	100	100	100	100	100	100	100	100	100	100	100	100	99.861	100	100	100	100	98.984	98.908	99.29	99.29	99.29	99.281	99.281	98.336
	G. thailandicus_HD924_GCF_008118345.1_2	100	98.994	100	100	100	99.932	100	100	100	99.72	100	100	100	100	100	100	100	100	100	99.932	100	100	100	100	100	100	100	100	100	100	100	100	100	100	100	99.861	100	100	100	100	98.984	98.908	99.29	99.29	99.29	99.281	99.281	98.336
	G. oxydans_1.637_GCF_001680825.1_4 (G. thailandicus-related)	100	98.994	100	100	100	99.932	100	100	100	99.72	100	100	100	100	100	100	100	100	100	99.932	100	100	100	100	100	100	100	100	100	100	100	100	100	100	100	99.861	100	100	100	100	98.984	98.908	99.29	99.29	99.29	99.281	99.281	98.336
	G. oxydans_H24_GCF_000311765.1_3 (G. thailandicus-related)	100	98.994	100	100	100	99.932	100	100	100	99.72	100	100	100	100	100	100	100	100	100	99.932	100	100	100	100	100	100	100	100	100	100	100	100	100	100	100	99.861	100	100	100	100	98.984	98.908	99.29	99.29	99.29	99.281	99.281	98.336
	G. oxydans_H24_GCF_000311765.1_1 (G. thailandicus-related)	100	98.994	100	100	100	99.932	100	100	100	99.72	100	100	100	100	100	100	100	100	100	99.932	100	100	100	100	100	100	100	100	100	100	100	100	100	100	100	99.861	100	100	100	100	98.984	98.908	99.29	99.29	99.29	99.281	99.281	98.336
	G. oxydans_1.637_GCF_001680825.1_1 (G. thailandicus-related)	99.929	98.922	99.929	99.929	99.932	100	99.929	99.929	99.929	99.65	99.932	99.932	99.929	99.932	99.932	99.932	99.932	99.932	99.932	100	99.932	99.932	99.932	99.932	99.932	99.932	99.929	99.929	99.932	99.932	99.932	99.932	99.932	99.932	99.932	99.791	99.929	99.932	99.932	99.932	98.911	98.836	99.219	99.219	99.219	99.209	99.209	98.263
	G. oxyduns__CP016328	100	98.994	100	100	100	99.932	100	100	100	99.72	100	100	100	100	100	100	100	100	100	99.932	100	100	100	100	100	100	100	100	100	100	100	100	100	100	100	99.861	100	100	100	100	98.984	98.908	99.29	99.29	99.29	99.281	99.281	98.336
	G. thailandicus_NBRC 3255_BAON01000053	100	98.994	100	100	100	99.932	100	100	100	99.72	100	100	100	100	100	100	100	100	100	99.932	100	100	100	100	100	100	100	100	100	100	100	100	100	100	100	99.861	100	100	100	100	98.984	98.908	99.29	99.29	99.29	99.281	99.281	98.336
	G. thailandicus_NBRC 3257_BASM01000086	100	98.994	100	100	100	99.932	100	100	100	99.72	100	100	100	100	100	100	100	100	100	99.932	100	100	100	100	100	100	100	100	100	100	100	100	100	100	100	99.861	100	100	100	100	98.984	98.908	99.29	99.29	99.29	99.281	99.281	98.336
	G. thailandicus_HD924_GCF_008118345.1_1	100	98.994	100	100	100	99.932	100	100	100	99.72	100	100	100	100	100	100	100	100	100	99.932	100	100	100	100	100	100	100	100	100	100	100	100	100	100	100	99.861	100	100	100	100	98.984	98.908	99.29	99.29	99.29	99.281	99.281	98.336
	G. thailandicus_HD924_GCF_008118345.1_4	100	98.994	100	100	100	99.932	100	100	100	99.72	100	100	100	100	100	100	100	100	100	99.932	100	100	100	100	100	100	100	100	100	100	100	100	100	100	100	99.861	100	100	100	100	98.984	98.908	99.29	99.29	99.29	99.281	99.281	98.336
	G. oxydans_1.637_GCF_001680825.1_3 (G. thailandicus-related)	100	98.994	100	100	100	99.932	100	100	100	99.72	100	100	100	100	100	100	100	100	100	99.932	100	100	100	100	100	100	100	100	100	100	100	100	100	100	100	99.861	100	100	100	100	98.984	98.908	99.29	99.29	99.29	99.281	99.281	98.336
	G. oxyduns__AB178419	100	98.994	100	100	100	99.929	100	100	100	99.713	100	100	100	100	100	100	100	100	100	99.929	100	100	100	100	100	100	100	100	100	100	100	100	100	100	100	99.858	100	100	100	100	98.984	98.908	99.29	99.29	99.29	99.28	99.28	98.336
	G. thailandicus__AB681206	100	98.994	100	100	100	99.929	100	100	100	99.713	100	100	100	100	100	100	100	100	100	99.929	100	100	100	100	100	100	100	100	100	100	100	100	100	100	100	99.858	100	100	100	100	98.984	98.908	99.29	99.29	99.29	99.28	99.28	98.336
	G. oxyduns_H24_CP003926 (G. thailandicus-related)	100	98.994	100	100	100	99.932	100	100	100	99.72	100	100	100	100	100	100	100	100	100	99.932	100	100	100	100	100	100	100	100	100	100	100	100	100	100	100	99.861	100	100	100	100	98.984	98.908	99.29	99.29	99.29	99.281	99.281	98.336
	G. oxyduns__CP016328	100	98.994	100	100	100	99.932	100	100	100	99.72	100	100	100	100	100	100	100	100	100	99.932	100	100	100	100	100	100	100	100	100	100	100	100	100	100	100	99.861	100	100	100	100	98.984	98.908	99.29	99.29	99.29	99.281	99.281	98.336
	G. oxydans_H24_GCF_000311765.1_2 (G. thailandicus-related)	100	98.994	100	100	100	99.932	100	100	100	99.72	100	100	100	100	100	100	100	100	100	99.932	100	100	100	100	100	100	100	100	100	100	100	100	100	100	100	99.861	100	100	100	100	98.984	98.908	99.29	99.29	99.29	99.281	99.281	98.336
	G. thailandicus_HD924_GCF_008118345.1_3	100	98.994	100	100	100	99.932	100	100	100	99.72	100	100	100	100	100	100	100	100	100	99.932	100	100	100	100	100	100	100	100	100	100	100	100	100	100	100	99.861	100	100	100	100	98.984	98.908	99.29	99.29	99.29	99.281	99.281	98.336
	G. thailandicus_HD924_GCF_008118345.1_5	100	98.994	100	100	100	99.932	100	100	100	99.72	100	100	100	100	100	100	100	100	100	99.932	100	100	100	100	100	100	100	100	100	100	100	100	100	100	100	99.861	100	100	100	100	98.984	98.908	99.29	99.29	99.29	99.281	99.281	98.336
	G. oxydans_1.637_GCF_001680825.1_5 (G. thailandicus-related)	100	98.994	100	100	100	99.932	100	100	100	99.72	100	100	100	100	100	100	100	100	100	99.932	100	100	100	100	100	100	100	100	100	100	100	100	100	100	100	99.861	100	100	100	100	98.984	98.908	99.29	99.29	99.29	99.281	99.281	98.336
	G. oxydans_H24_GCF_000311765.1_4 (G. thailandicus-related)	100	98.994	100	100	100	99.932	100	100	100	99.72	100	100	100	100	100	100	100	100	100	99.932	100	100	100	100	100	100	100	100	100	100	100	100	100	100	100	99.861	100	100	100	100	98.984	98.908	99.29	99.29	99.29	99.281	99.281	98.336
	G. thailandicus_F149-1_AB128050	99.858	98.851	99.858	99.858	99.861	99.791	99.858	99.858	99.858	99.572	99.861	99.861	99.858	99.861	99.861	99.861	99.861	99.861	99.861	99.791	99.861	99.861	99.861	99.861	99.861	99.861	99.858	99.858	99.861	99.861	99.861	99.861	99.861	99.861	99.861	100	99.858	99.861	99.861	99.861	98.911	98.836	99.149	99.149	99.149	99.209	99.209	98.263
	G. frateurii__AB178395	100	98.994	100	100	100	99.929	100	100	100	99.713	100	100	100	100	100	100	100	100	100	99.929	100	100	100	100	100	100	100	100	100	100	100	100	100	100	100	99.858	100	100	100	100	98.984	98.908	99.29	99.29	99.29	99.28	99.28	98.336
	G. oxyduns__CP016328	100	98.994	100	100	100	99.932	100	100	100	99.72	100	100	100	100	100	100	100	100	100	99.932	100	100	100	100	100	100	100	100	100	100	100	100	100	100	100	99.861	100	100	100	100	98.984	98.908	99.29	99.29	99.29	99.281	99.281	98.336
	G. oxyduns_H24_CP003926 (G. thailandicus-related)	100	98.994	100	100	100	99.932	100	100	100	99.72	100	100	100	100	100	100	100	100	100	99.932	100	100	100	100	100	100	100	100	100	100	100	100	100	100	100	99.861	100	100	100	100	98.984	98.908	99.29	99.29	99.29	99.281	99.281	98.336
	G. oxyduns_H24_CP003926 (G. thailandicus-related)	100	98.994	100	100	100	99.932	100	100	100	99.72	100	100	100	100	100	100	100	100	100	99.932	100	100	100	100	100	100	100	100	100	100	100	100	100	100	100	99.861	100	100	100	100	98.984	98.908	99.29	99.29	99.29	99.281	99.281	98.336
	Gluconobacter sp.__KX578017	98.984	98.466	98.984	98.984	98.984	98.911	98.984	98.984	98.984	98.835	98.984	98.984	98.984	98.984	98.984	98.984	98.984	98.984	98.984	98.911	98.984	98.984	98.984	98.984	98.984	98.984	98.984	98.984	98.984	98.984	98.984	98.984	98.984	98.984	98.984	98.911	98.984	98.984	98.984	98.984	100	99.491	99.565	99.565	99.565	99.636	99.636	98.687
	G. cerinus__MK049954	98.908	98.467	98.908	98.908	98.908	98.836	98.908	98.908	98.908	98.692	98.908	98.908	98.908	98.908	98.908	98.908	98.908	98.908	98.908	98.836	98.908	98.908	98.908	98.908	98.908	98.908	98.908	98.908	98.908	98.908	98.908	98.908	98.908	98.908	98.908	98.836	98.908	98.908	98.908	98.908	99.491	100	99.491	99.491	99.491	99.49	99.49	98.537
	G. frateurii__AB178413	99.29	98.276	99.29	99.29	99.29	99.219	99.29	99.29	99.29	98.996	99.29	99.29	99.29	99.29	99.29	99.29	99.29	99.29	99.29	99.219	99.29	99.29	99.29	99.29	99.29	99.29	99.29	99.29	99.29	99.29	99.29	99.29	99.29	99.29	99.29	99.149	99.29	99.29	99.29	99.29	99.565	99.491	100	100	100	100	100	99.059
	G. cerinus__AB178414	99.29	98.276	99.29	99.29	99.29	99.219	99.29	99.29	99.29	98.996	99.29	99.29	99.29	99.29	99.29	99.29	99.29	99.29	99.29	99.219	99.29	99.29	99.29	99.29	99.29	99.29	99.29	99.29	99.29	99.29	99.29	99.29	99.29	99.29	99.29	99.149	99.29	99.29	99.29	99.29	99.565	99.491	100	100	100	100	100	99.059
	G. cerinus__AB178415	99.29	98.276	99.29	99.29	99.29	99.219	99.29	99.29	99.29	98.996	99.29	99.29	99.29	99.29	99.29	99.29	99.29	99.29	99.29	99.219	99.29	99.29	99.29	99.29	99.29	99.29	99.29	99.29	99.29	99.29	99.29	99.29	99.29	99.29	99.29	99.149	99.29	99.29	99.29	99.29	99.565	99.491	100	100	100	100	100	99.059
	G. cerinus__AB063288	99.28	98.256	99.28	99.28	99.281	99.209	99.28	99.28	99.28	98.98	99.281	99.281	99.28	99.281	99.281	99.281	99.281	99.281	99.281	99.209	99.281	99.281	99.281	99.281	99.281	99.281	99.28	99.28	99.281	99.281	99.281	99.281	99.281	99.281	99.281	99.209	99.28	99.281	99.281	99.281	99.636	99.49	100	100	100	100	100	99.059
	G. cerinus__AB063287	99.28	98.256	99.28	99.28	99.281	99.209	99.28	99.28	99.28	98.98	99.281	99.281	99.28	99.281	99.281	99.281	99.281	99.281	99.281	99.209	99.281	99.281	99.281	99.281	99.281	99.281	99.28	99.28	99.281	99.281	99.281	99.281	99.281	99.281	99.281	99.209	99.28	99.281	99.281	99.281	99.636	99.49	100	100	100	100	100	99.059
	G. cerinus__AB308276	98.336	97.299	98.336	98.336	98.336	98.263	98.336	98.336	98.336	98.025	98.336	98.336	98.336	98.336	98.336	98.336	98.336	98.336	98.336	98.263	98.336	98.336	98.336	98.336	98.336	98.336	98.336	98.336	98.336	98.336	98.336	98.336	98.336	98.336	98.336	98.263	98.336	98.336	98.336	98.336	98.687	98.537	99.059	99.059	99.059	99.059	99.059	100
	G. cerinus_ATCC 19441_X80775	99.29	98.276	99.29	99.29	99.309	99.24	99.29	99.29	99.29	99.018	99.309	99.309	99.29	99.309	99.309	99.309	99.309	99.309	99.309	99.24	99.309	99.309	99.309	99.309	99.309	99.309	99.29	99.29	99.309	99.309	99.309	99.309	99.309	99.309	99.309	99.158	99.29	99.309	99.309	99.309	99.565	99.491	100	100	100	100	100	99.059
	G. cerinus__AB063286	99.276	98.248	99.276	99.276	99.281	99.209	99.276	99.276	99.276	98.976	99.281	99.281	99.276	99.281	99.281	99.281	99.281	99.281	99.281	99.209	99.281	99.281	99.281	99.281	99.281	99.281	99.276	99.276	99.281	99.281	99.281	99.281	99.281	99.281	99.281	99.209	99.276	99.281	99.281	99.281	99.635	99.488	100	100	100	100	100	99.059
	Gluconobacter sp._NBRC 3259_AB680039	99.29	98.276	99.29	99.29	99.29	99.219	99.29	99.29	99.29	98.996	99.29	99.29	99.29	99.29	99.29	99.29	99.29	99.29	99.29	99.219	99.29	99.29	99.29	99.29	99.29	99.29	99.29	99.29	99.29	99.29	99.29	99.29	99.29	99.29	99.29	99.149	99.29	99.29	99.29	99.29	99.565	99.491	100	100	100	100	100	99.059
	G. cerinus__AB178406	99.29	98.276	99.29	99.29	99.29	99.219	99.29	99.29	99.29	98.996	99.29	99.29	99.29	99.29	99.29	99.29	99.29	99.29	99.29	99.219	99.29	99.29	99.29	99.29	99.29	99.29	99.29	99.29	99.29	99.29	99.29	99.29	99.29	99.29	99.29	99.149	99.29	99.29	99.29	99.29	99.565	99.491	100	100	100	100	100	99.059
	G. cerinus__AB024492	98.581	97.557	98.581	98.581	98.631	98.563	98.581	98.581	98.581	98.321	98.631	98.631	98.581	98.631	98.631	98.631	98.631	98.631	98.631	98.563	98.631	98.631	98.631	98.631	98.631	98.631	98.581	98.581	98.631	98.631	98.631	98.631	98.631	98.631	98.631	98.467	98.581	98.631	98.631	98.631	98.839	98.763	99.29	99.29	99.29	99.281	99.281	98.336
	G. cerinus_MSC4Y_GCF_048388395.1_1	99.29	98.276	99.29	99.29	99.317	99.249	99.29	99.29	99.29	99.02	99.317	99.317	99.29	99.324	99.324	99.324	99.324	99.324	99.324	99.257	99.317	99.317	99.317	99.324	99.324	99.324	99.29	99.29	99.317	99.317	99.324	99.324	99.324	99.324	99.324	99.165	99.29	99.317	99.317	99.317	99.565	99.491	100	100	100	100	100	99.059
	G. cerinus_MSC4Y_GCF_048388395.1_4	99.29	98.276	99.29	99.29	99.317	99.249	99.29	99.29	99.29	99.02	99.317	99.317	99.29	99.324	99.324	99.324	99.324	99.324	99.324	99.257	99.317	99.317	99.317	99.324	99.324	99.324	99.29	99.29	99.317	99.317	99.324	99.324	99.324	99.324	99.324	99.165	99.29	99.317	99.317	99.317	99.565	99.491	100	100	100	100	100	99.059
	G. cerinus_MSC4Y_GCF_048388395.1_2	99.29	98.276	99.29	99.29	99.317	99.249	99.29	99.29	99.29	99.02	99.317	99.317	99.29	99.324	99.324	99.324	99.324	99.324	99.324	99.257	99.317	99.317	99.317	99.324	99.324	99.324	99.29	99.29	99.317	99.317	99.324	99.324	99.324	99.324	99.324	99.165	99.29	99.317	99.317	99.317	99.565	99.491	100	100	100	100	100	99.059
	G. cerinus_MSC4Y_GCF_048388395.1_5	99.29	98.276	99.29	99.29	99.317	99.249	99.29	99.29	99.29	99.02	99.317	99.317	99.29	99.324	99.324	99.324	99.324	99.324	99.324	99.257	99.317	99.317	99.317	99.324	99.324	99.324	99.29	99.29	99.317	99.317	99.324	99.324	99.324	99.324	99.324	99.165	99.29	99.317	99.317	99.317	99.565	99.491	100	100	100	100	100	99.059
	G. cerinus_MSC4Y_GCF_048388395.1_3	99.29	98.276	99.29	99.29	99.317	99.249	99.29	99.29	99.29	99.02	99.317	99.317	99.29	99.324	99.324	99.324	99.324	99.324	99.324	99.257	99.317	99.317	99.317	99.324	99.324	99.324	99.29	99.29	99.317	99.317	99.324	99.324	99.324	99.324	99.324	99.165	99.29	99.317	99.317	99.317	99.565	99.491	100	100	100	100	100	99.059
	Gluconobacter sp._VITS-6_EU807750	99.493	98.977	99.493	99.493	99.493	99.421	99.493	99.493	99.493	99.345	99.493	99.493	99.493	99.493	99.493	99.493	99.493	99.493	99.493	99.421	99.493	99.493	99.493	99.493	99.493	99.493	99.493	99.493	99.493	99.493	99.493	99.493	99.493	99.493	99.493	99.421	99.493	99.493	99.493	99.493	98.982	98.765	98.914	98.914	98.914	98.983	98.983	98.035
	G. cerinus__KR261400	98.738	97.994	98.738	98.738	98.738	98.664	98.738	98.738	98.738	98.517	98.738	98.738	98.738	98.738	98.738	98.738	98.738	98.738	98.738	98.664	98.738	98.738	98.738	98.738	98.738	98.738	98.738	98.738	98.738	98.738	98.738	98.738	98.738	98.738	98.738	98.664	98.738	98.738	98.738	98.738	98.067	98.067	98.218	98.218	98.218	98.218	98.218	97.253
	G. frateurii__AB682078	99.787	98.779	99.787	99.787	99.787	99.716	99.787	99.787	99.787	99.498	99.787	99.787	99.787	99.787	99.787	99.787	99.787	99.787	99.787	99.716	99.787	99.787	99.787	99.787	99.787	99.787	99.787	99.787	99.787	99.787	99.787	99.787	99.787	99.787	99.787	99.645	99.787	99.787	99.787	99.787	98.766	98.69	99.219	99.219	99.219	99.207	99.207	98.263
	G. frateurii__AB682063	99.787	98.779	99.787	99.787	99.787	99.716	99.787	99.787	99.787	99.498	99.787	99.787	99.787	99.787	99.787	99.787	99.787	99.787	99.787	99.716	99.787	99.787	99.787	99.787	99.787	99.787	99.787	99.787	99.787	99.787	99.787	99.787	99.787	99.787	99.787	99.645	99.787	99.787	99.787	99.787	98.766	98.69	99.219	99.219	99.219	99.207	99.207	98.263
	G. japonicus__AB178408	99.787	98.779	99.787	99.787	99.787	99.716	99.787	99.787	99.787	99.498	99.787	99.787	99.787	99.787	99.787	99.787	99.787	99.787	99.787	99.716	99.787	99.787	99.787	99.787	99.787	99.787	99.787	99.787	99.787	99.787	99.787	99.787	99.787	99.787	99.787	99.645	99.787	99.787	99.787	99.787	98.766	98.69	99.219	99.219	99.219	99.207	99.207	98.263
	Gluconobacter sp._RB88-1_AB470467	95.344	94.37	95.344	95.344	95.322	95.254	95.344	95.344	95.344	95	95.322	95.322	95.344	95.322	95.322	95.322	95.322	95.322	95.322	95.254	95.322	95.322	95.322	95.322	95.322	95.322	95.344	95.344	95.322	95.322	95.322	95.322	95.322	95.322	95.322	95.277	95.344	95.322	95.322	95.322	94.46	94.516	94.997	94.997	94.997	94.93	94.93	93.98
	G. japonicus__AB540148	99.504	98.492	99.504	99.504	99.51	99.441	99.504	99.504	99.504	99.212	99.51	99.51	99.504	99.51	99.51	99.51	99.51	99.51	99.51	99.441	99.51	99.51	99.51	99.51	99.51	99.51	99.504	99.504	99.51	99.51	99.51	99.51	99.51	99.51	99.51	99.51	99.504	99.51	99.51	99.51	98.694	98.617	99.078	99.078	99.078	99.137	99.137	98.191
	G. frateurii_IFO 3264_X82290	99.716	98.707	99.716	99.716	99.658	99.59	99.716	99.716	99.716	99.44	99.658	99.658	99.716	99.661	99.661	99.661	99.661	99.661	99.661	99.593	99.658	99.658	99.658	99.661	99.661	99.661	99.716	99.716	99.658	99.658	99.661	99.661	99.661	99.661	99.661	99.513	99.716	99.658	99.658	99.658	98.694	98.617	99.148	99.148	99.148	99.137	99.137	98.191
	G. frateurii__AB308278	98.553	97.518	98.553	98.553	98.553	98.48	98.553	98.553	98.553	98.244	98.553	98.553	98.553	98.553	98.553	98.553	98.553	98.553	98.553	98.48	98.553	98.553	98.553	98.553	98.553	98.553	98.553	98.553	98.553	98.553	98.553	98.553	98.553	98.553	98.553	98.48	98.553	98.553	98.553	98.553	97.666	97.513	98.046	98.046	98.046	98.046	98.046	97.106
	G. japonicus__AB253436	99.858	98.851	99.858	99.858	99.858	99.787	99.858	99.858	99.858	99.569	99.858	99.858	99.858	99.858	99.858	99.858	99.858	99.858	99.858	99.787	99.858	99.858	99.858	99.858	99.858	99.858	99.858	99.858	99.858	99.858	99.858	99.858	99.858	99.858	99.858	99.716	99.858	99.858	99.858	99.858	98.839	98.763	99.289	99.289	99.289	99.28	99.28	98.336
	G. frateurii__AB178411	99.858	98.851	99.858	99.858	99.858	99.787	99.858	99.858	99.858	99.57	99.858	99.858	99.858	99.858	99.858	99.858	99.858	99.858	99.858	99.787	99.858	99.858	99.858	99.858	99.858	99.858	99.858	99.858	99.858	99.858	99.858	99.858	99.858	99.858	99.858	99.716	99.858	99.858	99.858	99.858	98.839	98.763	99.29	99.29	99.29	99.28	99.28	98.336
	G. frateurii__AB178404	99.858	98.851	99.858	99.858	99.858	99.787	99.858	99.858	99.858	99.57	99.858	99.858	99.858	99.858	99.858	99.858	99.858	99.858	99.858	99.787	99.858	99.858	99.858	99.858	99.858	99.858	99.858	99.858	99.858	99.858	99.858	99.858	99.858	99.858	99.858	99.716	99.858	99.858	99.858	99.858	98.839	98.763	99.29	99.29	99.29	99.28	99.28	98.336
	G. frateurii__AB178393	99.858	98.851	99.858	99.858	99.858	99.787	99.858	99.858	99.858	99.57	99.858	99.858	99.858	99.858	99.858	99.858	99.858	99.858	99.858	99.787	99.858	99.858	99.858	99.858	99.858	99.858	99.858	99.858	99.858	99.858	99.858	99.858	99.858	99.858	99.858	99.716	99.858	99.858	99.858	99.858	98.839	98.763	99.29	99.29	99.29	99.28	99.28	98.336
	G. oxyduns__AB178420	99.858	98.851	99.858	99.858	99.858	99.787	99.858	99.858	99.858	99.57	99.858	99.858	99.858	99.858	99.858	99.858	99.858	99.858	99.858	99.787	99.858	99.858	99.858	99.858	99.858	99.858	99.858	99.858	99.858	99.858	99.858	99.858	99.858	99.858	99.858	99.716	99.858	99.858	99.858	99.858	98.839	98.763	99.29	99.29	99.29	99.28	99.28	98.336
	G. japonicus_NBRC 3271_AB253435	99.858	98.851	99.858	99.858	99.858	99.787	99.858	99.858	99.858	99.569	99.858	99.858	99.858	99.858	99.858	99.858	99.858	99.858	99.858	99.787	99.858	99.858	99.858	99.858	99.858	99.858	99.858	99.858	99.858	99.858	99.858	99.858	99.858	99.858	99.858	99.716	99.858	99.858	99.858	99.858	98.839	98.763	99.289	99.289	99.289	99.28	99.28	98.336
	G. frateurii_ML.ISBL3_GCF_022453865.1_1	99.858	98.851	99.858	99.858	99.863	99.795	99.858	99.858	99.858	99.58	99.863	99.863	99.858	99.865	99.865	99.865	99.865	99.865	99.865	99.797	99.863	99.863	99.863	99.865	99.865	99.865	99.858	99.858	99.863	99.863	99.865	99.865	99.865	99.865	99.865	99.722	99.858	99.863	99.863	99.863	98.839	98.763	99.29	99.29	99.29	99.281	99.281	98.336
	G. japonicus_T12B_GCF_050500265.1_1	99.858	98.851	99.858	99.858	99.863	99.795	99.858	99.858	99.858	99.58	99.863	99.863	99.858	99.865	99.865	99.865	99.865	99.865	99.865	99.797	99.863	99.863	99.863	99.865	99.865	99.865	99.858	99.858	99.863	99.863	99.865	99.865	99.865	99.865	99.865	99.722	99.858	99.863	99.863	99.863	98.839	98.763	99.29	99.29	99.29	99.281	99.281	98.336
	G. frateurii_ML.ISBL3_GCF_022453865.1_2	99.858	98.851	99.858	99.858	99.863	99.795	99.858	99.858	99.858	99.58	99.863	99.863	99.858	99.865	99.865	99.865	99.865	99.865	99.865	99.797	99.863	99.863	99.863	99.865	99.865	99.865	99.858	99.858	99.863	99.863	99.865	99.865	99.865	99.865	99.865	99.722	99.858	99.863	99.863	99.863	98.839	98.763	99.29	99.29	99.29	99.281	99.281	98.336
	G. japonicus__AB178400	99.787	98.779	99.787	99.787	99.787	99.716	99.787	99.787	99.787	99.498	99.787	99.787	99.787	99.787	99.787	99.787	99.787	99.787	99.787	99.716	99.787	99.787	99.787	99.787	99.787	99.787	99.787	99.787	99.787	99.787	99.787	99.787	99.787	99.787	99.787	99.645	99.787	99.787	99.787	99.787	98.766	98.69	99.219	99.219	99.219	99.207	99.207	98.263
	Gluconobacter sp._AN1-1_AB308057	99.154	98.214	99.154	99.154	98.966	98.897	99.154	99.154	99.154	98.729	98.966	98.966	99.154	98.966	98.966	98.966	98.966	98.966	98.966	98.897	98.966	98.966	98.966	98.966	98.966	98.966	99.154	99.154	98.966	98.966	98.966	98.966	98.966	98.966	98.966	98.893	99.154	98.966	98.966	98.966	98.125	98.048	98.59	98.59	98.59	98.57	98.57	97.628
	G. japonicus__JF793998	99.778	99.11	99.778	99.778	99.778	99.704	99.778	99.778	99.778	99.704	99.778	99.778	99.778	99.778	99.778	99.778	99.778	99.778	99.778	99.704	99.778	99.778	99.778	99.778	99.778	99.778	99.778	99.778	99.778	99.778	99.778	99.778	99.778	99.778	99.778	99.63	99.778	99.778	99.778	99.778	99.025	98.951	99.26	99.26	99.26	99.249	99.249	98.265
	G. oxyduns__AB178394	99.858	98.851	99.858	99.858	99.858	99.787	99.858	99.858	99.858	99.57	99.858	99.858	99.858	99.858	99.858	99.858	99.858	99.858	99.858	99.787	99.858	99.858	99.858	99.858	99.858	99.858	99.858	99.858	99.858	99.858	99.858	99.858	99.858	99.858	99.858	99.716	99.858	99.858	99.858	99.858	98.839	98.763	99.29	99.29	99.29	99.28	99.28	98.336
	G. frateurii__AB178410	99.858	98.851	99.858	99.858	99.858	99.787	99.858	99.858	99.858	99.57	99.858	99.858	99.858	99.858	99.858	99.858	99.858	99.858	99.858	99.787	99.858	99.858	99.858	99.858	99.858	99.858	99.858	99.858	99.858	99.858	99.858	99.858	99.858	99.858	99.858	99.716	99.858	99.858	99.858	99.858	98.839	98.763	99.29	99.29	99.29	99.28	99.28	98.336
	G. frateurii__AB178417	99.858	98.851	99.858	99.858	99.858	99.787	99.858	99.858	99.858	99.57	99.858	99.858	99.858	99.858	99.858	99.858	99.858	99.858	99.858	99.787	99.858	99.858	99.858	99.858	99.858	99.858	99.858	99.858	99.858	99.858	99.858	99.858	99.858	99.858	99.858	99.716	99.858	99.858	99.858	99.858	98.839	98.763	99.29	99.29	99.29	99.28	99.28	98.336
	G. frateurii__AB178409	99.858	98.851	99.858	99.858	99.858	99.787	99.858	99.858	99.858	99.57	99.858	99.858	99.858	99.858	99.858	99.858	99.858	99.858	99.858	99.787	99.858	99.858	99.858	99.858	99.858	99.858	99.858	99.858	99.858	99.858	99.858	99.858	99.858	99.858	99.858	99.716	99.858	99.858	99.858	99.858	98.839	98.763	99.29	99.29	99.29	99.28	99.28	98.336
	G. oxyduns__AB178416	99.858	98.851	99.858	99.858	99.858	99.787	99.858	99.858	99.858	99.57	99.858	99.858	99.858	99.858	99.858	99.858	99.858	99.858	99.858	99.787	99.858	99.858	99.858	99.858	99.858	99.858	99.858	99.858	99.858	99.858	99.858	99.858	99.858	99.858	99.858	99.716	99.858	99.858	99.858	99.858	98.839	98.763	99.29	99.29	99.29	99.28	99.28	98.336
	G. frateurii_ML.ISBL3_GCF_022453865.1_4	99.858	98.851	99.858	99.858	99.863	99.795	99.858	99.858	99.858	99.58	99.863	99.863	99.858	99.865	99.865	99.865	99.865	99.865	99.865	99.797	99.863	99.863	99.863	99.865	99.865	99.865	99.858	99.858	99.863	99.863	99.865	99.865	99.865	99.865	99.865	99.722	99.858	99.863	99.863	99.863	98.839	98.763	99.29	99.29	99.29	99.281	99.281	98.336
	G. japonicus_T12B_GCF_050500265.1_4	99.858	98.851	99.858	99.858	99.863	99.795	99.858	99.858	99.858	99.58	99.863	99.863	99.858	99.865	99.865	99.865	99.865	99.865	99.865	99.797	99.863	99.863	99.863	99.865	99.865	99.865	99.858	99.858	99.863	99.863	99.865	99.865	99.865	99.865	99.865	99.722	99.858	99.863	99.863	99.863	98.839	98.763	99.29	99.29	99.29	99.281	99.281	98.336
	G. frateurii_ML.ISBL3_GCF_022453865.1_3	99.858	98.851	99.858	99.858	99.863	99.795	99.858	99.858	99.858	99.58	99.863	99.863	99.858	99.865	99.865	99.865	99.865	99.865	99.865	99.797	99.863	99.863	99.863	99.865	99.865	99.865	99.858	99.858	99.863	99.863	99.865	99.865	99.865	99.865	99.865	99.722	99.858	99.863	99.863	99.863	98.839	98.763	99.29	99.29	99.29	99.281	99.281	98.336
	G. japonicus_T12B_GCF_050500265.1_5	99.858	98.851	99.858	99.858	99.863	99.795	99.858	99.858	99.858	99.58	99.863	99.863	99.858	99.865	99.865	99.865	99.865	99.865	99.865	99.797	99.863	99.863	99.863	99.865	99.865	99.865	99.858	99.858	99.863	99.863	99.865	99.865	99.865	99.865	99.865	99.722	99.858	99.863	99.863	99.863	98.839	98.763	99.29	99.29	99.29	99.281	99.281	98.336
	G. frateurii__AB178403	99.858	98.851	99.858	99.858	99.858	99.787	99.858	99.858	99.858	99.57	99.858	99.858	99.858	99.858	99.858	99.858	99.858	99.858	99.858	99.787	99.858	99.858	99.858	99.858	99.858	99.858	99.858	99.858	99.858	99.858	99.858	99.858	99.858	99.858	99.858	99.716	99.858	99.858	99.858	99.858	98.839	98.763	99.29	99.29	99.29	99.28	99.28	98.336
	G. japonicus__AB253434	99.858	98.851	99.858	99.858	99.858	99.787	99.858	99.858	99.858	99.569	99.858	99.858	99.858	99.858	99.858	99.858	99.858	99.858	99.858	99.787	99.858	99.858	99.858	99.858	99.858	99.858	99.858	99.858	99.858	99.858	99.858	99.858	99.858	99.858	99.858	99.716	99.858	99.858	99.858	99.858	98.839	98.763	99.289	99.289	99.289	99.28	99.28	98.336
	G. oxyduns__AB178387	99.858	98.851	99.858	99.858	99.858	99.787	99.858	99.858	99.858	99.57	99.858	99.858	99.858	99.858	99.858	99.858	99.858	99.858	99.858	99.787	99.858	99.858	99.858	99.858	99.858	99.858	99.858	99.858	99.858	99.858	99.858	99.858	99.858	99.858	99.858	99.716	99.858	99.858	99.858	99.858	98.839	98.763	99.29	99.29	99.29	99.28	99.28	98.336
	G. japonicus_T12B_GCF_050500265.1_3	99.858	98.851	99.858	99.858	99.863	99.795	99.858	99.858	99.858	99.58	99.863	99.863	99.858	99.865	99.865	99.865	99.865	99.865	99.865	99.797	99.863	99.863	99.863	99.865	99.865	99.865	99.858	99.858	99.863	99.863	99.865	99.865	99.865	99.865	99.865	99.722	99.858	99.863	99.863	99.863	98.839	98.763	99.29	99.29	99.29	99.281	99.281	98.336
	G. frateurii_ML.ISBL3_GCF_022453865.1_5	99.858	98.851	99.858	99.858	99.863	99.795	99.858	99.858	99.858	99.58	99.863	99.863	99.858	99.865	99.865	99.865	99.865	99.865	99.865	99.797	99.863	99.863	99.863	99.865	99.865	99.865	99.858	99.858	99.863	99.863	99.865	99.865	99.865	99.865	99.865	99.722	99.858	99.863	99.863	99.863	98.839	98.763	99.29	99.29	99.29	99.281	99.281	98.336
	G. japonicus_T12B_GCF_050500265.1_2	99.858	98.851	99.858	99.858	99.863	99.795	99.858	99.858	99.858	99.58	99.863	99.863	99.858	99.865	99.865	99.865	99.865	99.865	99.865	99.797	99.863	99.863	99.863	99.865	99.865	99.865	99.858	99.858	99.863	99.863	99.865	99.865	99.865	99.865	99.865	99.722	99.858	99.863	99.863	99.863	98.839	98.763	99.29	99.29	99.29	99.281	99.281	98.336
	G. cerinus__AB178401	99.858	98.851	99.858	99.858	99.858	99.787	99.858	99.858	99.858	99.57	99.858	99.858	99.858	99.858	99.858	99.858	99.858	99.858	99.858	99.787	99.858	99.858	99.858	99.858	99.858	99.858	99.858	99.858	99.858	99.858	99.858	99.858	99.858	99.858	99.858	99.716	99.858	99.858	99.858	99.858	98.839	98.763	99.29	99.29	99.29	99.28	99.28	98.336
	G. cerinus__AB178402	99.858	98.851	99.858	99.858	99.858	99.787	99.858	99.858	99.858	99.57	99.858	99.858	99.858	99.858	99.858	99.858	99.858	99.858	99.858	99.787	99.858	99.858	99.858	99.858	99.858	99.858	99.858	99.858	99.858	99.858	99.858	99.858	99.858	99.858	99.858	99.716	99.858	99.858	99.858	99.858	98.839	98.763	99.29	99.29	99.29	99.28	99.28	98.336
	G. frateurii__AB178434	99.858	98.851	99.858	99.858	99.858	99.787	99.858	99.858	99.858	99.57	99.858	99.858	99.858	99.858	99.858	99.858	99.858	99.858	99.858	99.787	99.858	99.858	99.858	99.858	99.858	99.858	99.858	99.858	99.858	99.858	99.858	99.858	99.858	99.858	99.858	99.716	99.858	99.858	99.858	99.858	98.839	98.763	99.29	99.29	99.29	99.28	99.28	98.336
	G. frateurii__AB178407	99.858	98.851	99.858	99.858	99.858	99.787	99.858	99.858	99.858	99.57	99.858	99.858	99.858	99.858	99.858	99.858	99.858	99.858	99.858	99.787	99.858	99.858	99.858	99.858	99.858	99.858	99.858	99.858	99.858	99.858	99.858	99.858	99.858	99.858	99.858	99.716	99.858	99.858	99.858	99.858	98.839	98.763	99.29	99.29	99.29	99.28	99.28	98.336
	G. wancherniae_NBRC 103581_AB511060	99.007	97.989	99.007	99.007	99.007	98.936	99.007	99.007	99.007	98.709	99.007	99.007	99.007	99.007	99.007	99.007	99.007	99.007	99.007	98.936	99.007	99.007	99.007	99.007	99.007	99.007	99.007	99.007	99.007	99.007	99.007	99.007	99.007	99.007	99.007	98.866	99.007	99.007	99.007	99.007	98.109	97.961	98.44	98.44	98.44	98.487	98.487	97.542
	G. wancherniae__AB511061	99.007	97.989	99.007	99.007	99.007	98.936	99.007	99.007	99.007	98.709	99.007	99.007	99.007	99.007	99.007	99.007	99.007	99.007	99.007	98.936	99.007	99.007	99.007	99.007	99.007	99.007	99.007	99.007	99.007	99.007	99.007	99.007	99.007	99.007	99.007	98.866	99.007	99.007	99.007	99.007	98.109	97.961	98.44	98.44	98.44	98.487	98.487	97.542
	G. kondonii_NBRC 3266_AB178405	97.871	96.839	97.871	97.871	97.871	97.8	97.871	97.871	97.871	97.561	97.871	97.871	97.871	97.871	97.871	97.871	97.871	97.871	97.871	97.8	97.871	97.871	97.871	97.871	97.871	97.871	97.871	97.871	97.871	97.871	97.871	97.871	97.871	97.871	97.871	97.73	97.871	97.871	97.871	97.871	97.823	97.744	98.155	98.155	98.155	98.127	98.127	97.18
	G. albidus__AB682097	97.871	96.839	97.871	97.871	97.871	97.8	97.871	97.871	97.871	97.561	97.871	97.871	97.871	97.871	97.871	97.871	97.871	97.871	97.871	97.8	97.871	97.871	97.871	97.871	97.871	97.871	97.871	97.871	97.871	97.871	97.871	97.871	97.871	97.871	97.871	97.73	97.871	97.871	97.871	97.871	97.823	97.744	98.155	98.155	98.155	98.127	98.127	97.18
	G. oxyduns__AF127396	97.418	96.379	97.418	97.418	97.443	97.372	97.418	97.418	97.418	97.099	97.443	97.443	97.418	97.443	97.443	97.443	97.443	97.443	97.443	97.372	97.443	97.443	97.443	97.443	97.443	97.443	97.418	97.418	97.443	97.443	97.443	97.443	97.443	97.443	97.443	97.37	97.418	97.443	97.443	97.443	97.397	97.317	97.704	97.704	97.704	97.706	97.706	96.756
	G. cadivus_LMG 1744_MT355087	97.871	96.839	97.871	97.871	97.951	97.883	97.871	97.871	97.871	97.621	97.951	97.951	97.871	97.962	97.962	97.962	97.962	97.962	97.962	97.894	97.951	97.951	97.951	97.962	97.962	97.962	97.871	97.871	97.951	97.951	97.962	97.962	97.962	97.962	97.962	97.773	97.871	97.951	97.951	97.951	97.823	97.744	98.155	98.155	98.155	98.129	98.129	97.18
	G. albidus__CP014689	96.77	95.736	96.77	96.77	96.89	96.822	96.77	96.77	96.77	96.535	96.89	96.89	96.77	96.89	96.89	96.89	96.89	96.89	96.89	96.822	96.89	96.89	96.89	96.89	96.89	96.89	96.77	96.77	96.89	96.89	96.89	96.89	96.89	96.89	96.89	96.694	96.77	96.89	96.89	96.89	96.626	96.544	96.98	96.98	96.98	96.94	96.94	95.991
	G. albidus_TMW2.1191_GCF_002005485.1_2	96.77	95.736	96.77	96.77	96.89	96.822	96.77	96.77	96.77	96.535	96.89	96.89	96.77	96.923	96.923	96.923	96.923	96.923	96.923	96.856	96.89	96.89	96.89	96.923	96.923	96.923	96.77	96.77	96.89	96.89	96.923	96.923	96.923	96.923	96.923	96.694	96.77	96.89	96.89	96.89	96.626	96.544	96.98	96.98	96.98	96.94	96.94	95.991
	G. albidus__AB178412	97.942	96.911	97.942	97.942	97.942	97.871	97.942	97.942	97.942	97.633	97.942	97.942	97.942	97.942	97.942	97.942	97.942	97.942	97.942	97.871	97.942	97.942	97.942	97.942	97.942	97.942	97.942	97.942	97.942	97.942	97.942	97.942	97.942	97.942	97.942	97.801	97.942	97.942	97.942	97.942	97.75	97.671	98.084	98.084	98.084	98.055	98.055	97.108
	G. albidus__AB682096	97.942	96.911	97.942	97.942	97.942	97.871	97.942	97.942	97.942	97.633	97.942	97.942	97.942	97.942	97.942	97.942	97.942	97.942	97.942	97.871	97.942	97.942	97.942	97.942	97.942	97.942	97.942	97.942	97.942	97.942	97.942	97.942	97.942	97.942	97.942	97.801	97.942	97.942	97.942	97.942	97.75	97.671	98.084	98.084	98.084	98.055	98.055	97.108
	G. albidus__CP014689	97.942	96.911	97.942	97.942	98.019	97.951	97.942	97.942	97.942	97.691	98.019	98.019	97.942	98.019	98.019	98.019	98.019	98.019	98.019	97.951	98.019	98.019	98.019	98.019	98.019	98.019	97.942	97.942	98.019	98.019	98.019	98.019	98.019	98.019	98.019	97.843	97.942	98.019	98.019	98.019	97.75	97.671	98.084	98.084	98.084	98.058	98.058	97.108
	G. albidus__CP014689	97.942	96.911	97.942	97.942	98.019	97.951	97.942	97.942	97.942	97.691	98.019	98.019	97.942	98.019	98.019	98.019	98.019	98.019	98.019	97.951	98.019	98.019	98.019	98.019	98.019	98.019	97.942	97.942	98.019	98.019	98.019	98.019	98.019	98.019	98.019	97.843	97.942	98.019	98.019	98.019	97.75	97.671	98.084	98.084	98.084	98.058	98.058	97.108
	G. albidus__CP014689	97.942	96.911	97.942	97.942	98.019	97.951	97.942	97.942	97.942	97.691	98.019	98.019	97.942	98.019	98.019	98.019	98.019	98.019	98.019	97.951	98.019	98.019	98.019	98.019	98.019	98.019	97.942	97.942	98.019	98.019	98.019	98.019	98.019	98.019	98.019	97.843	97.942	98.019	98.019	98.019	97.75	97.671	98.084	98.084	98.084	98.058	98.058	97.108
	G. albidus_TMW2.1191_GCF_002005485.1_4	97.942	96.911	97.942	97.942	98.019	97.951	97.942	97.942	97.942	97.691	98.019	98.019	97.942	98.041	98.041	98.041	98.041	98.041	98.041	97.973	98.019	98.019	98.019	98.041	98.041	98.041	97.942	97.942	98.019	98.019	98.041	98.041	98.041	98.041	98.041	97.843	97.942	98.019	98.019	98.019	97.75	97.671	98.084	98.084	98.084	98.058	98.058	97.108
	G. albidus_TMW2.1191_GCF_002005485.1_3	97.942	96.911	97.942	97.942	98.019	97.951	97.942	97.942	97.942	97.691	98.019	98.019	97.942	98.041	98.041	98.041	98.041	98.041	98.041	97.973	98.019	98.019	98.019	98.041	98.041	98.041	97.942	97.942	98.019	98.019	98.041	98.041	98.041	98.041	98.041	97.843	97.942	98.019	98.019	98.019	97.75	97.671	98.084	98.084	98.084	98.058	98.058	97.108
	G. albidus_TMW2.1191_GCF_002005485.1_1	97.942	96.911	97.942	97.942	98.019	97.951	97.942	97.942	97.942	97.691	98.019	98.019	97.942	98.041	98.041	98.041	98.041	98.041	98.041	97.973	98.019	98.019	98.019	98.041	98.041	98.041	97.942	97.942	98.019	98.019	98.041	98.041	98.041	98.041	98.041	97.843	97.942	98.019	98.019	98.019	97.75	97.671	98.084	98.084	98.084	98.058	98.058	97.108
	G. sphaericus_SJF2-1_GCF_016757795.1_3	97.942	96.911	97.942	97.942	98.019	97.951	97.942	97.942	97.942	97.691	98.019	98.019	97.942	98.041	98.041	98.041	98.041	98.041	98.041	97.973	98.019	98.019	98.019	98.041	98.041	98.041	97.942	97.942	98.019	98.019	98.041	98.041	98.041	98.041	98.041	97.843	97.942	98.019	98.019	98.019	97.75	97.671	98.084	98.084	98.084	98.058	98.058	97.108
	G. albidus_TMW2.1191_GCF_002005485.1_5	97.942	96.911	97.942	97.942	98.019	97.951	97.942	97.942	97.942	97.691	98.019	98.019	97.942	98.041	98.041	98.041	98.041	98.041	98.041	97.973	98.019	98.019	98.019	98.041	98.041	98.041	97.942	97.942	98.019	98.019	98.041	98.041	98.041	98.041	98.041	97.843	97.942	98.019	98.019	98.019	97.75	97.671	98.084	98.084	98.084	98.058	98.058	97.108
	G. sphaericus_SJF2-1_GCF_016757795.1_4	97.942	96.911	97.942	97.942	98.019	97.951	97.942	97.942	97.942	97.691	98.019	98.019	97.942	98.041	98.041	98.041	98.041	98.041	98.041	97.973	98.019	98.019	98.019	98.041	98.041	98.041	97.942	97.942	98.019	98.019	98.041	98.041	98.041	98.041	98.041	97.843	97.942	98.019	98.019	98.019	97.75	97.671	98.084	98.084	98.084	98.058	98.058	97.108
	G. sphaericus_SJF2-1_GCF_016757795.1_2	97.942	96.911	97.942	97.942	98.019	97.951	97.942	97.942	97.942	97.691	98.019	98.019	97.942	98.041	98.041	98.041	98.041	98.041	98.041	97.973	98.019	98.019	98.019	98.041	98.041	98.041	97.942	97.942	98.019	98.019	98.041	98.041	98.041	98.041	98.041	97.843	97.942	98.019	98.019	98.019	97.75	97.671	98.084	98.084	98.084	98.058	98.058	97.108
	G. sphaericus_SJF2-1_GCF_016757795.1_1	97.942	96.911	97.942	97.942	98.019	97.951	97.942	97.942	97.942	97.691	98.019	98.019	97.942	98.041	98.041	98.041	98.041	98.041	98.041	97.973	98.019	98.019	98.019	98.041	98.041	98.041	97.942	97.942	98.019	98.019	98.041	98.041	98.041	98.041	98.041	97.843	97.942	98.019	98.019	98.019	97.75	97.671	98.084	98.084	98.084	98.058	98.058	97.108
	G. albidus__CP014689	97.942	96.911	97.942	97.942	98.019	97.951	97.942	97.942	97.942	97.691	98.019	98.019	97.942	98.019	98.019	98.019	98.019	98.019	98.019	97.951	98.019	98.019	98.019	98.019	98.019	98.019	97.942	97.942	98.019	98.019	98.019	98.019	98.019	98.019	98.019	97.843	97.942	98.019	98.019	98.019	97.75	97.671	98.084	98.084	98.084	98.058	98.058	97.108
	G. cerevisiae_LMG 27748_HG329624	97.942	96.911	97.942	97.942	97.981	97.911	97.942	97.942	97.942	97.678	97.981	97.981	97.942	97.981	97.981	97.981	97.981	97.981	97.981	97.911	97.981	97.981	97.981	97.981	97.981	97.981	97.942	97.942	97.981	97.981	97.981	97.981	97.981	97.981	97.981	97.814	97.942	97.981	97.981	97.981	97.75	97.671	98.084	98.084	98.084	98.055	98.055	97.108
	G. albidus_NBRC 3250_AB178392	97.942	96.911	97.942	97.942	97.942	97.871	97.942	97.942	97.942	97.633	97.942	97.942	97.942	97.942	97.942	97.942	97.942	97.942	97.942	97.871	97.942	97.942	97.942	97.942	97.942	97.942	97.942	97.942	97.942	97.942	97.942	97.942	97.942	97.942	97.942	97.801	97.942	97.942	97.942	97.942	97.75	97.671	98.084	98.084	98.084	98.055	98.055	97.108
	G. albidus__AB682108	97.942	96.911	97.942	97.942	97.942	97.871	97.942	97.942	97.942	97.633	97.942	97.942	97.942	97.942	97.942	97.942	97.942	97.942	97.942	97.871	97.942	97.942	97.942	97.942	97.942	97.942	97.942	97.942	97.942	97.942	97.942	97.942	97.942	97.942	97.942	97.801	97.942	97.942	97.942	97.942	97.75	97.671	98.084	98.084	98.084	98.055	98.055	97.108
	G. sphaericus_NBRC 12467_AB178431	97.942	96.911	97.942	97.942	97.942	97.871	97.942	97.942	97.942	97.633	97.942	97.942	97.942	97.942	97.942	97.942	97.942	97.942	97.942	97.871	97.942	97.942	97.942	97.942	97.942	97.942	97.942	97.942	97.942	97.942	97.942	97.942	97.942	97.942	97.942	97.801	97.942	97.942	97.942	97.942	97.75	97.671	98.084	98.084	98.084	98.055	98.055	97.106
	G. kanchanaburiensis_BCC 15889_AB459530	97.587	96.552	97.587	97.587	97.587	97.516	97.587	97.587	97.587	97.274	97.587	97.587	97.587	97.587	97.587	97.587	97.587	97.587	97.587	97.516	97.587	97.587	97.587	97.587	97.587	97.587	97.587	97.587	97.587	97.587	97.587	97.587	97.587	97.587	97.587	97.447	97.587	97.587	97.587	97.587	97.242	97.162	97.587	97.587	97.587	97.55	97.55	96.602
	G. kanchanaburiensis__AB682136	97.587	96.552	97.587	97.587	97.587	97.516	97.587	97.587	97.587	97.274	97.587	97.587	97.587	97.587	97.587	97.587	97.587	97.587	97.587	97.516	97.587	97.587	97.587	97.587	97.587	97.587	97.587	97.587	97.587	97.587	97.587	97.587	97.587	97.587	97.587	97.447	97.587	97.587	97.587	97.587	97.242	97.162	97.587	97.587	97.587	97.55	97.55	96.602
	G. kanchanaburiensis__AB682137	97.587	96.552	97.587	97.587	97.587	97.516	97.587	97.587	97.587	97.274	97.587	97.587	97.587	97.587	97.587	97.587	97.587	97.587	97.587	97.516	97.587	97.587	97.587	97.587	97.587	97.587	97.587	97.587	97.587	97.587	97.587	97.587	97.587	97.587	97.587	97.447	97.587	97.587	97.587	97.587	97.242	97.162	97.587	97.587	97.587	97.55	97.55	96.602
	G. aidae_AC10_LC511690	97.8	96.767	97.8	97.8	97.8	97.729	97.8	97.8	97.8	97.489	97.8	97.8	97.8	97.8	97.8	97.8	97.8	97.8	97.8	97.729	97.8	97.8	97.8	97.8	97.8	97.8	97.8	97.8	97.8	97.8	97.8	97.8	97.8	97.8	97.8	97.66	97.8	97.8	97.8	97.8	97.389	97.309	97.729	97.729	97.729	97.695	97.695	96.749
	G. oxyduns__AB178423	98.014	96.983	98.014	98.014	98.014	97.943	98.014	98.014	98.014	97.704	98.014	98.014	98.014	98.014	98.014	98.014	98.014	98.014	98.014	97.943	98.014	98.014	98.014	98.014	98.014	98.014	98.014	98.014	98.014	98.014	98.014	98.014	98.014	98.014	98.014	97.874	98.014	98.014	98.014	98.014	97.607	97.527	97.945	97.945	97.945	97.914	97.914	96.963
	G. oxyduns__AB193244	97.665	96.633	97.665	97.665	97.616	97.546	97.665	97.665	97.665	97.297	97.616	97.616	97.665	97.616	97.616	97.616	97.616	97.616	97.616	97.546	97.616	97.616	97.616	97.616	97.616	97.616	97.665	97.665	97.616	97.616	97.616	97.616	97.616	97.616	97.616	97.544	97.665	97.616	97.616	97.616	97.391	97.311	97.595	97.595	97.595	97.703	97.703	96.751
	G. oxyduns__AB178391	98.014	96.983	98.014	98.014	98.014	97.943	98.014	98.014	98.014	97.704	98.014	98.014	98.014	98.014	98.014	98.014	98.014	98.014	98.014	97.943	98.014	98.014	98.014	98.014	98.014	98.014	98.014	98.014	98.014	98.014	98.014	98.014	98.014	98.014	98.014	97.874	98.014	98.014	98.014	98.014	97.607	97.527	97.943	97.943	97.943	97.914	97.914	96.963
	G. oxyduns__AB178422	98.014	96.983	98.014	98.014	98.014	97.943	98.014	98.014	98.014	97.704	98.014	98.014	98.014	98.014	98.014	98.014	98.014	98.014	98.014	97.943	98.014	98.014	98.014	98.014	98.014	98.014	98.014	98.014	98.014	98.014	98.014	98.014	98.014	98.014	98.014	97.874	98.014	98.014	98.014	98.014	97.607	97.527	97.945	97.945	97.945	97.914	97.914	96.963
	G. oxyduns_DSM 3504_CP004373	98.014	96.983	98.014	98.014	98.089	98.02	98.014	98.014	98.014	97.761	98.089	98.089	98.014	98.089	98.089	98.089	98.089	98.089	98.089	98.02	98.089	98.089	98.089	98.089	98.089	98.089	98.014	98.014	98.089	98.089	98.089	98.089	98.089	98.089	98.089	97.914	98.014	98.089	98.089	98.089	97.607	97.527	97.945	97.945	97.945	97.917	97.917	96.965
	G. oxyduns_DSM 3504_CP004373	98.014	96.983	98.014	98.014	98.089	98.02	98.014	98.014	98.014	97.761	98.089	98.089	98.014	98.089	98.089	98.089	98.089	98.089	98.089	98.02	98.089	98.089	98.089	98.089	98.089	98.089	98.014	98.014	98.089	98.089	98.089	98.089	98.089	98.089	98.089	97.914	98.014	98.089	98.089	98.089	97.607	97.527	97.945	97.945	97.945	97.917	97.917	96.965
	G. oxyduns_DSM 3504_CP004373	98.014	96.983	98.014	98.014	98.089	98.02	98.014	98.014	98.014	97.761	98.089	98.089	98.014	98.09	98.09	98.09	98.09	98.09	98.09	98.022	98.089	98.089	98.089	98.09	98.09	98.09	98.014	98.014	98.089	98.089	98.09	98.09	98.09	98.09	98.09	97.914	98.014	98.089	98.089	98.089	97.607	97.527	97.945	97.945	97.945	97.917	97.917	96.965
	G. potus_LMG 1764_MT355096	97.942	96.911	97.942	97.942	98.019	97.951	97.942	97.942	97.942	97.691	98.019	98.019	97.942	98.03	98.03	98.03	98.03	98.03	98.03	97.962	98.019	98.019	98.019	98.03	98.03	98.03	97.942	97.942	98.019	98.019	98.03	98.03	98.03	98.03	98.03	97.843	97.942	98.019	98.019	98.019	97.534	97.455	97.871	97.871	97.871	97.842	97.842	96.893
	G. oxydans_ATCC 9337_GCF_030450005.1_2	98.014	96.983	98.014	98.014	98.089	98.02	98.014	98.014	98.014	97.761	98.089	98.089	98.014	98.109	98.109	98.109	98.109	98.109	98.109	98.042	98.089	98.089	98.089	98.109	98.109	98.109	98.014	98.014	98.089	98.089	98.109	98.109	98.109	98.109	98.109	97.914	98.014	98.089	98.089	98.089	97.607	97.527	97.945	97.945	97.945	97.917	97.917	96.965
	G. oxydans_ATCC 9337_GCF_030450005.1_3	98.014	96.983	98.014	98.014	98.089	98.02	98.014	98.014	98.014	97.761	98.089	98.089	98.014	98.109	98.109	98.109	98.109	98.109	98.109	98.042	98.089	98.089	98.089	98.109	98.109	98.109	98.014	98.014	98.089	98.089	98.109	98.109	98.109	98.109	98.109	97.914	98.014	98.089	98.089	98.089	97.607	97.527	97.945	97.945	97.945	97.917	97.917	96.965
	G. oxydans_DSM3504_GCF_000583855.1_4	98.014	96.983	98.014	98.014	98.089	98.02	98.014	98.014	98.014	97.761	98.089	98.089	98.014	98.109	98.109	98.109	98.109	98.109	98.109	98.042	98.089	98.089	98.089	98.109	98.109	98.109	98.014	98.014	98.089	98.089	98.109	98.109	98.109	98.109	98.109	97.914	98.014	98.089	98.089	98.089	97.607	97.527	97.945	97.945	97.945	97.917	97.917	96.965
	G. oxydans_DSM3504_GCF_000583855.1_1	98.014	96.983	98.014	98.014	98.089	98.02	98.014	98.014	98.014	97.761	98.089	98.089	98.014	98.109	98.109	98.109	98.109	98.109	98.109	98.042	98.089	98.089	98.089	98.109	98.109	98.109	98.014	98.014	98.089	98.089	98.109	98.109	98.109	98.109	98.109	97.914	98.014	98.089	98.089	98.089	97.607	97.527	97.945	97.945	97.945	97.917	97.917	96.965
	G. oxydans_DSM3504_GCF_000583855.1_3	98.014	96.983	98.014	98.014	98.089	98.02	98.014	98.014	98.014	97.761	98.089	98.089	98.014	98.109	98.109	98.109	98.109	98.109	98.109	98.042	98.089	98.089	98.089	98.109	98.109	98.109	98.014	98.014	98.089	98.089	98.109	98.109	98.109	98.109	98.109	97.914	98.014	98.089	98.089	98.089	97.607	97.527	97.945	97.945	97.945	97.917	97.917	96.965
	G. oxyduns__AB178424	98.014	96.983	98.014	98.014	98.014	97.943	98.014	98.014	98.014	97.704	98.014	98.014	98.014	98.014	98.014	98.014	98.014	98.014	98.014	97.943	98.014	98.014	98.014	98.014	98.014	98.014	98.014	98.014	98.014	98.014	98.014	98.014	98.014	98.014	98.014	97.874	98.014	98.014	98.014	98.014	97.607	97.527	97.945	97.945	97.945	97.914	97.914	96.963
	Gluconobacter sp._NBRC 3243_AB178390	98.014	96.983	98.014	98.014	98.014	97.943	98.014	98.014	98.014	97.704	98.014	98.014	98.014	98.014	98.014	98.014	98.014	98.014	98.014	97.943	98.014	98.014	98.014	98.014	98.014	98.014	98.014	98.014	98.014	98.014	98.014	98.014	98.014	98.014	98.014	97.874	98.014	98.014	98.014	98.014	97.607	97.527	97.943	97.943	97.943	97.914	97.914	96.963
	G. oxyduns__JQ080256	97.382	96.798	97.382	97.382	97.382	97.453	97.382	97.382	97.382	97.568	97.382	97.382	97.382	97.382	97.382	97.382	97.382	97.382	97.382	97.453	97.382	97.382	97.382	97.382	97.382	97.382	97.382	97.382	97.382	97.382	97.382	97.382	97.382	97.382	97.382	97.238	97.382	97.382	97.382	97.382	97.57	97.498	97.311	97.311	97.311	97.57	97.57	96.61
	G. oxydans_ATCC 9337_GCF_030450005.1_4	98.014	96.983	98.014	98.014	98.089	98.02	98.014	98.014	98.014	97.761	98.089	98.089	98.014	98.109	98.109	98.109	98.109	98.109	98.109	98.042	98.089	98.089	98.089	98.109	98.109	98.109	98.014	98.014	98.089	98.089	98.109	98.109	98.109	98.109	98.109	97.914	98.014	98.089	98.089	98.089	97.607	97.527	97.945	97.945	97.945	97.917	97.917	96.965
	G. oxydans_ATCC 9337_GCF_030450005.1_1	98.014	96.983	98.014	98.014	98.089	98.02	98.014	98.014	98.014	97.761	98.089	98.089	98.014	98.109	98.109	98.109	98.109	98.109	98.109	98.042	98.089	98.089	98.089	98.109	98.109	98.109	98.014	98.014	98.089	98.089	98.109	98.109	98.109	98.109	98.109	97.914	98.014	98.089	98.089	98.089	97.607	97.527	97.945	97.945	97.945	97.917	97.917	96.965
	G. oxyduns_DSM 3504_CP004373	97.943	96.911	97.943	97.943	98.02	97.952	97.943	97.943	97.943	97.691	98.02	98.02	97.943	98.022	98.022	98.022	98.022	98.022	98.022	97.954	98.02	98.02	98.02	98.022	98.022	98.022	97.943	97.943	98.02	98.02	98.022	98.022	98.022	98.022	98.022	97.844	97.943	98.02	98.02	98.02	97.534	97.455	97.874	97.874	97.874	97.845	97.845	96.893
	G. oxydans_DSM3504_GCF_000583855.1_2	97.943	96.911	97.943	97.943	98.02	97.952	97.943	97.943	97.943	97.691	98.02	98.02	97.943	98.042	98.042	98.042	98.042	98.042	98.042	97.974	98.02	98.02	98.02	98.042	98.042	98.042	97.943	97.943	98.02	98.02	98.042	98.042	98.042	98.042	98.042	97.844	97.943	98.02	98.02	98.02	97.534	97.455	97.874	97.874	97.874	97.845	97.845	96.893
	G. roseus_NBRC 3990_AB178429	98.085	97.055	98.085	98.085	98.085	98.014	98.085	98.085	98.085	97.776	98.085	98.085	98.085	98.085	98.085	98.085	98.085	98.085	98.085	98.014	98.085	98.085	98.085	98.085	98.085	98.085	98.085	98.085	98.085	98.085	98.085	98.085	98.085	98.085	98.085	97.945	98.085	98.085	98.085	98.085	97.679	97.6	98.016	98.016	98.016	97.986	97.986	97.038
	G. oxyduns__JF794029	98.372	97.705	98.372	98.372	98.372	98.298	98.372	98.372	98.372	98.296	98.372	98.372	98.372	98.372	98.372	98.372	98.372	98.372	98.372	98.298	98.372	98.372	98.372	98.372	98.372	98.372	98.372	98.372	98.372	98.372	98.372	98.372	98.372	98.372	98.372	98.225	98.372	98.372	98.372	98.372	98.277	98.205	98.37	98.37	98.37	98.352	98.352	97.366
	G. oxyduns__AB178418	98.085	97.055	98.085	98.085	98.085	98.014	98.085	98.085	98.085	97.776	98.085	98.085	98.085	98.085	98.085	98.085	98.085	98.085	98.085	98.014	98.085	98.085	98.085	98.085	98.085	98.085	98.085	98.085	98.085	98.085	98.085	98.085	98.085	98.085	98.085	97.945	98.085	98.085	98.085	98.085	97.679	97.6	98.016	98.016	98.016	97.986	97.986	97.035
	G. oxyduns__AB178433	98.085	97.055	98.085	98.085	98.085	98.014	98.085	98.085	98.085	97.776	98.085	98.085	98.085	98.085	98.085	98.085	98.085	98.085	98.085	98.014	98.085	98.085	98.085	98.085	98.085	98.085	98.085	98.085	98.085	98.085	98.085	98.085	98.085	98.085	98.085	97.945	98.085	98.085	98.085	98.085	97.679	97.6	98.016	98.016	98.016	97.986	97.986	97.035
	G. oxyduns__AB178432	98.085	97.055	98.085	98.085	98.085	98.014	98.085	98.085	98.085	97.776	98.085	98.085	98.085	98.085	98.085	98.085	98.085	98.085	98.085	98.014	98.085	98.085	98.085	98.085	98.085	98.085	98.085	98.085	98.085	98.085	98.085	98.085	98.085	98.085	98.085	97.945	98.085	98.085	98.085	98.085	97.679	97.6	98.016	98.016	98.016	97.986	97.986	97.035
	G. oxyduns_621H_LT900338	98.085	97.055	98.085	98.085	98.157	98.089	98.085	98.085	98.085	97.831	98.157	98.157	98.085	98.157	98.157	98.157	98.157	98.157	98.157	98.089	98.157	98.157	98.157	98.157	98.157	98.157	98.085	98.085	98.157	98.157	98.157	98.157	98.157	98.157	98.157	97.983	98.085	98.157	98.157	98.157	97.679	97.6	98.016	98.016	98.016	97.989	97.989	97.038
	G. oxydans_621H_GCF_900175995.1_3	98.085	97.055	98.085	98.085	98.157	98.089	98.085	98.085	98.085	97.831	98.157	98.157	98.085	98.177	98.177	98.177	98.177	98.177	98.177	98.109	98.157	98.157	98.157	98.177	98.177	98.177	98.085	98.085	98.157	98.157	98.177	98.177	98.177	98.177	98.177	97.983	98.085	98.157	98.157	98.157	97.679	97.6	98.016	98.016	98.016	97.989	97.989	97.038
	G. oxydans_621H_GCF_900175995.1_4	98.085	97.055	98.085	98.085	98.157	98.089	98.085	98.085	98.085	97.831	98.157	98.157	98.085	98.177	98.177	98.177	98.177	98.177	98.177	98.109	98.157	98.157	98.157	98.177	98.177	98.177	98.085	98.085	98.157	98.157	98.177	98.177	98.177	98.177	98.177	97.983	98.085	98.157	98.157	98.157	97.679	97.6	98.016	98.016	98.016	97.989	97.989	97.038
	G. oxydans_621H_GCF_900175995.1_1	98.085	97.055	98.085	98.085	98.157	98.089	98.085	98.085	98.085	97.831	98.157	98.157	98.085	98.177	98.177	98.177	98.177	98.177	98.177	98.109	98.157	98.157	98.157	98.177	98.177	98.177	98.085	98.085	98.157	98.157	98.177	98.177	98.177	98.177	98.177	97.983	98.085	98.157	98.157	98.157	97.679	97.6	98.016	98.016	98.016	97.989	97.989	97.038
	G. oxyduns_621H_LT900338	98.014	96.983	98.014	98.014	98.089	98.02	98.014	98.014	98.014	97.761	98.089	98.089	98.014	98.089	98.089	98.089	98.089	98.089	98.089	98.02	98.089	98.089	98.089	98.089	98.089	98.089	98.014	98.014	98.089	98.089	98.089	98.089	98.089	98.089	98.089	97.914	98.014	98.089	98.089	98.089	97.607	97.527	97.945	97.945	97.945	97.917	97.917	96.965
	G. oxydans_621H_GCF_900175995.1_2	98.014	96.983	98.014	98.014	98.089	98.02	98.014	98.014	98.014	97.761	98.089	98.089	98.014	98.109	98.109	98.109	98.109	98.109	98.109	98.042	98.089	98.089	98.089	98.109	98.109	98.109	98.014	98.014	98.089	98.089	98.109	98.109	98.109	98.109	98.109	97.914	98.014	98.089	98.089	98.089	97.607	97.527	97.945	97.945	97.945	97.917	97.917	96.965
	G. oxyduns_DSM 3503_X73820	98.085	97.055	98.085	98.085	98.087	98.019	98.085	98.085	98.085	97.831	98.087	98.087	98.085	98.104	98.104	98.104	98.104	98.104	98.104	98.037	98.087	98.087	98.087	98.104	98.104	98.104	98.085	98.085	98.087	98.087	98.104	98.104	98.104	98.104	98.104	97.914	98.085	98.087	98.087	98.087	97.679	97.6	98.016	98.016	98.016	97.989	97.989	97.038
	G. oxyduns__JF794025	98.373	97.64	98.373	98.373	98.373	98.299	98.373	98.373	98.373	98.298	98.373	98.373	98.373	98.373	98.373	98.373	98.373	98.373	98.373	98.299	98.373	98.373	98.373	98.373	98.373	98.373	98.373	98.373	98.373	98.373	98.373	98.373	98.373	98.373	98.373	98.226	98.373	98.373	98.373	98.373	98.277	98.205	98.372	98.372	98.372	98.352	98.352	97.366
	G. oxyduns__AB178386	98.085	97.055	98.085	98.085	98.085	98.014	98.085	98.085	98.085	97.776	98.085	98.085	98.085	98.085	98.085	98.085	98.085	98.085	98.085	98.014	98.085	98.085	98.085	98.085	98.085	98.085	98.085	98.085	98.085	98.085	98.085	98.085	98.085	98.085	98.085	97.945	98.085	98.085	98.085	98.085	97.679	97.6	98.014	98.014	98.014	97.986	97.986	97.035
	G. oxyduns__AB178426	98.085	97.055	98.085	98.085	98.085	98.014	98.085	98.085	98.085	97.776	98.085	98.085	98.085	98.085	98.085	98.085	98.085	98.085	98.085	98.014	98.085	98.085	98.085	98.085	98.085	98.085	98.085	98.085	98.085	98.085	98.085	98.085	98.085	98.085	98.085	97.945	98.085	98.085	98.085	98.085	97.679	97.6	98.016	98.016	98.016	97.986	97.986	97.035
	G. oxyduns__JF794027	98.3	97.635	98.3	98.3	98.3	98.226	98.3	98.3	98.3	98.226	98.3	98.3	98.3	98.3	98.3	98.3	98.3	98.3	98.3	98.226	98.3	98.3	98.3	98.3	98.3	98.3	98.3	98.3	98.3	98.3	98.3	98.3	98.3	98.3	98.3	98.154	98.3	98.3	98.3	98.3	98.204	98.132	98.299	98.299	98.299	98.278	98.278	97.293
	G. oxyduns__AB178428	98.085	97.055	98.085	98.085	98.085	98.014	98.085	98.085	98.085	97.776	98.085	98.085	98.085	98.085	98.085	98.085	98.085	98.085	98.085	98.014	98.085	98.085	98.085	98.085	98.085	98.085	98.085	98.085	98.085	98.085	98.085	98.085	98.085	98.085	98.085	97.945	98.085	98.085	98.085	98.085	97.679	97.6	98.016	98.016	98.016	97.986	97.986	97.035
	G. oxyduns__AB178427	98.085	97.055	98.085	98.085	98.085	98.014	98.085	98.085	98.085	97.776	98.085	98.085	98.085	98.085	98.085	98.085	98.085	98.085	98.085	98.014	98.085	98.085	98.085	98.085	98.085	98.085	98.085	98.085	98.085	98.085	98.085	98.085	98.085	98.085	98.085	97.945	98.085	98.085	98.085	98.085	97.679	97.6	98.016	98.016	98.016	97.986	97.986	97.035
	G. oxyduns__AB178389	98.085	97.055	98.085	98.085	98.085	98.014	98.085	98.085	98.085	97.776	98.085	98.085	98.085	98.085	98.085	98.085	98.085	98.085	98.085	98.014	98.085	98.085	98.085	98.085	98.085	98.085	98.085	98.085	98.085	98.085	98.085	98.085	98.085	98.085	98.085	97.945	98.085	98.085	98.085	98.085	97.679	97.6	98.014	98.014	98.014	97.986	97.986	97.035
	G. oxyduns_621H_CP000009	98.085	97.055	98.085	98.085	98.157	98.089	98.085	98.085	98.085	97.831	98.157	98.157	98.085	98.157	98.157	98.157	98.157	98.157	98.157	98.089	98.157	98.157	98.157	98.157	98.157	98.157	98.085	98.085	98.157	98.157	98.157	98.157	98.157	98.157	98.157	97.983	98.085	98.157	98.157	98.157	97.679	97.6	98.016	98.016	98.016	97.989	97.989	97.038
	G. oxyduns_621H_LT900338	98.085	97.055	98.085	98.085	98.157	98.089	98.085	98.085	98.085	97.831	98.157	98.157	98.085	98.157	98.157	98.157	98.157	98.157	98.157	98.089	98.157	98.157	98.157	98.157	98.157	98.157	98.085	98.085	98.157	98.157	98.157	98.157	98.157	98.157	98.157	97.983	98.085	98.157	98.157	98.157	97.679	97.6	98.016	98.016	98.016	97.989	97.989	97.038
	G. oxyduns_621H_CP000009	98.085	97.055	98.085	98.085	98.157	98.089	98.085	98.085	98.085	97.831	98.157	98.157	98.085	98.157	98.157	98.157	98.157	98.157	98.157	98.089	98.157	98.157	98.157	98.157	98.157	98.157	98.085	98.085	98.157	98.157	98.157	98.157	98.157	98.157	98.157	97.983	98.085	98.157	98.157	98.157	97.679	97.6	98.016	98.016	98.016	97.989	97.989	97.038
	G. oxyduns_621H_LT900338	98.085	97.055	98.085	98.085	98.157	98.089	98.085	98.085	98.085	97.831	98.157	98.157	98.085	98.157	98.157	98.157	98.157	98.157	98.157	98.089	98.157	98.157	98.157	98.157	98.157	98.157	98.085	98.085	98.157	98.157	98.157	98.157	98.157	98.157	98.157	97.983	98.085	98.157	98.157	98.157	97.679	97.6	98.016	98.016	98.016	97.989	97.989	97.038
	G. oxyduns__AB178425	98.085	97.055	98.085	98.085	98.085	98.014	98.085	98.085	98.085	97.776	98.085	98.085	98.085	98.085	98.085	98.085	98.085	98.085	98.085	98.014	98.085	98.085	98.085	98.085	98.085	98.085	98.085	98.085	98.085	98.085	98.085	98.085	98.085	98.085	98.085	97.945	98.085	98.085	98.085	98.085	97.679	97.6	98.016	98.016	98.016	97.986	97.986	97.035
	G. oxyduns__AB178430	98.085	97.055	98.085	98.085	98.085	98.014	98.085	98.085	98.085	97.776	98.085	98.085	98.085	98.085	98.085	98.085	98.085	98.085	98.085	98.014	98.085	98.085	98.085	98.085	98.085	98.085	98.085	98.085	98.085	98.085	98.085	98.085	98.085	98.085	98.085	97.945	98.085	98.085	98.085	98.085	97.679	97.6	98.016	98.016	98.016	97.986	97.986	97.035
	G. oxyduns__GU205101	98.014	96.983	98.014	98.014	97.952	97.884	98.014	98.014	98.014	97.621	97.952	97.952	98.014	97.952	97.952	97.952	97.952	97.952	97.952	97.884	97.952	97.952	97.952	97.952	97.952	97.952	98.014	98.014	97.952	97.952	97.952	97.952	97.952	97.952	97.952	97.914	98.014	97.952	97.952	97.952	97.607	97.527	97.945	97.945	97.945	97.917	97.917	96.965
	G. oxyduns_621H_CP000009	98.085	97.055	98.085	98.085	98.157	98.089	98.085	98.085	98.085	97.831	98.157	98.157	98.085	98.157	98.157	98.157	98.157	98.157	98.157	98.089	98.157	98.157	98.157	98.157	98.157	98.157	98.085	98.085	98.157	98.157	98.157	98.157	98.157	98.157	98.157	97.983	98.085	98.157	98.157	98.157	97.679	97.6	98.016	98.016	98.016	97.989	97.989	97.038
	G. oxyduns_621H_CP000009	98.085	97.055	98.085	98.085	98.157	98.089	98.085	98.085	98.085	97.831	98.157	98.157	98.085	98.157	98.157	98.157	98.157	98.157	98.157	98.089	98.157	98.157	98.157	98.157	98.157	98.157	98.085	98.085	98.157	98.157	98.157	98.157	98.157	98.157	98.157	97.983	98.085	98.157	98.157	98.157	97.679	97.6	98.016	98.016	98.016	97.989	97.989	97.038
	G. oxyduns__JF794030	98.373	97.707	98.373	98.373	98.373	98.299	98.373	98.373	98.373	98.298	98.373	98.373	98.373	98.373	98.373	98.373	98.373	98.373	98.373	98.299	98.373	98.373	98.373	98.373	98.373	98.373	98.373	98.373	98.373	98.373	98.373	98.373	98.373	98.373	98.373	98.226	98.373	98.373	98.373	98.373	98.277	98.205	98.372	98.372	98.372	98.352	98.352	97.366
	G. vitians_LMG 31484_MT355089	98.086	97.057	98.086	98.086	98.158	98.09	98.086	98.086	98.086	97.832	98.158	98.158	98.086	98.168	98.168	98.168	98.168	98.168	98.168	98.1	98.158	98.158	98.158	98.168	98.168	98.168	98.086	98.086	98.158	98.158	98.168	98.168	98.168	98.168	98.168	97.985	98.086	98.158	98.158	98.158	97.462	97.382	97.803	97.803	97.803	97.773	97.773	96.821
	G. roseus_B4931_cRAD_GCF_046058915.1_3	98.016	96.985	98.016	98.016	98.09	98.022	98.016	98.016	98.016	97.762	98.09	98.09	98.016	98.111	98.111	98.111	98.111	98.111	98.111	98.043	98.09	98.09	98.09	98.111	98.111	98.111	98.016	98.016	98.09	98.09	98.111	98.111	98.111	98.111	98.111	97.915	98.016	98.09	98.09	98.09	97.389	97.309	97.732	97.732	97.732	97.701	97.701	96.749
	G. roseus_B4931_cRAD_GCF_046058915.1_4	98.016	96.985	98.016	98.016	98.09	98.022	98.016	98.016	98.016	97.762	98.09	98.09	98.016	98.111	98.111	98.111	98.111	98.111	98.111	98.043	98.09	98.09	98.09	98.111	98.111	98.111	98.016	98.016	98.09	98.09	98.111	98.111	98.111	98.111	98.111	97.915	98.016	98.09	98.09	98.09	97.389	97.309	97.732	97.732	97.732	97.701	97.701	96.749
	G. roseus_B4931_cRAD_GCF_046058915.1_1	98.016	96.985	98.016	98.016	98.09	98.022	98.016	98.016	98.016	97.762	98.09	98.09	98.016	98.111	98.111	98.111	98.111	98.111	98.111	98.043	98.09	98.09	98.09	98.111	98.111	98.111	98.016	98.016	98.09	98.09	98.111	98.111	98.111	98.111	98.111	97.915	98.016	98.09	98.09	98.09	97.389	97.309	97.732	97.732	97.732	97.701	97.701	96.749
	G. roseus_B4931_cRAD_GCF_046058915.1_2	97.945	96.913	97.945	97.945	98.022	97.954	97.945	97.945	97.945	97.692	98.022	98.022	97.945	98.043	98.043	98.043	98.043	98.043	98.043	97.976	98.022	98.022	98.022	98.043	98.043	98.043	97.945	97.945	98.022	98.022	98.043	98.043	98.043	98.043	98.043	97.846	97.945	98.022	98.022	98.022	97.317	97.236	97.661	97.661	97.661	97.629	97.629	96.676
	G. mobifer_G707_EU409602	97.509	96.452	97.509	97.509	97.515	97.442	97.509	97.509	97.509	97.185	97.515	97.515	97.509	97.515	97.515	97.515	97.515	97.515	97.515	97.442	97.515	97.515	97.515	97.515	97.515	97.515	97.509	97.509	97.515	97.515	97.515	97.515	97.515	97.515	97.515	97.443	97.509	97.515	97.515	97.515	97.191	97.253	97.581	97.581	97.581	97.584	97.584	96.628
	G. mobifer_G707_AGQV01000001	97.589	96.554	97.589	97.589	97.681	97.611	97.589	97.589	97.589	97.343	97.681	97.681	97.589	97.681	97.681	97.681	97.681	97.681	97.681	97.611	97.681	97.681	97.681	97.681	97.681	97.681	97.589	97.589	97.681	97.681	97.681	97.681	97.681	97.681	97.681	97.498	97.589	97.681	97.681	97.681	97.17	97.089	97.658	97.658	97.658	97.626	97.626	96.671
	A. aceti_NCIB 8621_X74066	95.046	94.054	95.046	95.046	95.16	95.092	95.046	95.046	95.046	94.836	95.16	95.16	95.046	95.203	95.203	95.203	95.203	95.203	95.203	95.135	95.16	95.16	95.16	95.203	95.203	95.203	95.046	95.046	95.16	95.16	95.203	95.203	95.203	95.203	95.203	94.934	95.046	95.16	95.16	95.16	94.92	94.764	95.329	95.329	95.329	95.33	95.33	94.372
[truncated: 137 more columns]

## Sheet: けす。
#Tree	128	107	108	102	123	105	109	110	111	120	122	114	106	113	112	116	104	121	53	50	47	46	95	96	52	44	45	48	60	42	49	54	56	58	55	57	71	37	89	70	98	83	81	69	43	82	97	67	62
leaf id	Gluconobacter_aidae__AC10__LC511690	AB178412_1.1409_G._albidus	AB682096_1.1409_G._albidus	AB682097_1.1409_G._albidus	AB682108_1.1409_G._albidus	CP014689.190.1691_G._albidus	CP014689.2955521.2957009_G._albidus	CP014689.3102859.3104347_G._albidus	CP014689.1815920.1817408_G._albidus	CP014689.2301863.2303351_G._albidus	Gluconobacter_albidus__NBRC_3250__AB178392	GCF_002005485.1|Barrnap_10|LOCUS_r00100	GCF_002005485.1|Barrnap_12|LOCUS_r00120	GCF_002005485.1|Barrnap_3|LOCUS_r00030	GCF_002005485.1|Barrnap_6|LOCUS_r00060	GCF_002005485.1|Barrnap_7|LOCUS_r00070	Gluconobacter_cadivus__LMG_1744__MT355087	Gluconobacter_cerevisiae__LMG_27748__HG329624	AB024492_1.1473_G._cerinus	AB063286_1.1390_G._cerinus	AB063287_1.1390_G._cerinus	AB063288_1.1390_G._cerinus	AB178401_1.1409_G._cerinus	AB178402_1.1409_G._cerinus	AB178406_1.1409_G._cerinus	AB178414_1.1409_G._cerinus	AB178415_1.1409_G._cerinus	AB308276_1.1381_G._cerinus	KR261400_1.1398_G._cerinus	MK049954_1.1389_G._cerinus	Gluconobacter_cerinus__ATCC_19441__X80775	GCF_048388395.1|Barrnap_2|LOCUS_r00020	GCF_048388395.1|Barrnap_4|LOCUS_r00040	GCF_048388395.1|Barrnap_5|LOCUS_r00050	GCF_048388395.1|Barrnap_7|LOCUS_r00070	GCF_048388395.1|Barrnap_9|LOCUS_r00090	AB178393_1.1409_G._frateurii	AB178395_1.1409_G._frateurii	AB178403_1.1409_G._frateurii	AB178404_1.1409_G._frateurii	AB178407_1.1409_G._frateurii	AB178409_1.1409_G._frateurii	AB178410_1.1409_G._frateurii	AB178411_1.1409_G._frateurii	AB178413_1.1409_G._frateurii	AB178417_1.1409_G._frateurii	AB178434_1.1409_G._frateurii	AB308278_1.1382_G._frateurii	AB682063_1.1409_G._frateurii
new leaf id	G. aidae_AC10_LC511690	G. albidus__AB178412	G. albidus__AB682096	G. albidus__AB682097	G. albidus__AB682108	G. albidus__CP014689	G. albidus__CP014689	G. albidus__CP014689	G. albidus__CP014689	G. albidus__CP014689	G. albidus_NBRC 3250_AB178392	G. albidus_TMW2.1191_GCF_002005485.1_1	G. albidus_TMW2.1191_GCF_002005485.1_2	G. albidus_TMW2.1191_GCF_002005485.1_3	G. albidus_TMW2.1191_GCF_002005485.1_4	G. albidus_TMW2.1191_GCF_002005485.1_5	G. cadivus_LMG 1744_MT355087	G. cerevisiae_LMG 27748_HG329624	G. cerinus__AB024492	G. cerinus__AB063286	G. cerinus__AB063287	G. cerinus__AB063288	G. cerinus__AB178401	G. cerinus__AB178402	G. cerinus__AB178406	G. cerinus__AB178414	G. cerinus__AB178415	G. cerinus__AB308276	G. cerinus__KR261400	G. cerinus__MK049954	G. cerinus_ATCC 19441_X80775	G. cerinus_MSC4Y_GCF_048388395.1_1	G. cerinus_MSC4Y_GCF_048388395.1_2	G. cerinus_MSC4Y_GCF_048388395.1_3	G. cerinus_MSC4Y_GCF_048388395.1_4	G. cerinus_MSC4Y_GCF_048388395.1_5	G. frateurii__AB178393	G. frateurii__AB178395	G. frateurii__AB178403	G. frateurii__AB178404	G. frateurii__AB178407	G. frateurii__AB178409	G. frateurii__AB178410	G. frateurii__AB178411	G. frateurii__AB178413	G. frateurii__AB178417	G. frateurii__AB178434	G. frateurii__AB308278	G. frateurii__AB682063
G. aidae_AC10_LC511690	100	99.29	99.29	99.219	99.29	98.104	99.29	99.29	99.29	99.29	99.29	99.29	98.104	99.29	99.29	99.29	99.219	99.29	97.023	97.685	97.695	97.695	97.8	97.8	97.729	97.729	97.729	96.749	96.659	97.309	97.73	97.729	97.729	97.729	97.729	97.729	97.8	97.8	97.8	97.8	97.8	97.8	97.8	97.8	97.729	97.8	97.8	96.46	97.729
G. albidus__AB178412	99.29	100	100	99.929	100	98.806	100	100	100	100	100	100	98.806	100	100	100	99.929	100	97.376	98.046	98.055	98.055	97.942	97.942	98.084	98.084	98.084	97.108	96.808	97.671	98.084	98.084	98.084	98.084	98.084	98.084	97.942	97.942	97.942	97.942	97.942	97.942	97.942	97.942	98.084	97.942	97.942	96.679	97.871
G. albidus__AB682096	99.29	100	100	99.929	100	98.806	100	100	100	100	100	100	98.806	100	100	100	99.929	100	97.376	98.046	98.055	98.055	97.942	97.942	98.084	98.084	98.084	97.108	96.808	97.671	98.084	98.084	98.084	98.084	98.084	98.084	97.942	97.942	97.942	97.942	97.942	97.942	97.942	97.942	98.084	97.942	97.942	96.679	97.871
G. albidus__AB682097	99.219	99.929	99.929	100	99.929	98.806	99.929	99.929	99.929	99.929	99.929	99.929	98.806	99.929	99.929	99.929	100	99.929	97.447	98.119	98.127	98.127	97.871	97.871	98.155	98.155	98.155	97.18	96.808	97.744	98.155	98.155	98.155	98.155	98.155	98.155	97.871	97.871	97.871	97.871	97.871	97.871	97.871	97.871	98.155	97.871	97.871	96.606	97.8
G. albidus__AB682108	99.29	100	100	99.929	100	98.806	100	100	100	100	100	100	98.806	100	100	100	99.929	100	97.376	98.046	98.055	98.055	97.942	97.942	98.084	98.084	98.084	97.108	96.808	97.671	98.084	98.084	98.084	98.084	98.084	98.084	97.942	97.942	97.942	97.942	97.942	97.942	97.942	97.942	98.084	97.942	97.942	96.679	97.871
G. albidus__CP014689	98.104	98.806	98.806	98.806	98.806	100	98.851	98.851	98.851	98.851	98.806	98.851	100	98.851	98.851	98.851	98.851	98.828	96.409	96.94	96.94	96.94	96.77	96.77	96.98	96.98	96.98	95.991	95.668	96.544	97.061	97.093	97.093	97.093	97.093	97.093	96.77	96.77	96.77	96.77	96.77	96.77	96.77	96.77	96.98	96.77	96.77	95.497	96.699
G. albidus__CP014689	99.29	100	100	99.929	100	98.851	100	100	100	100	100	100	98.851	100	100	100	99.932	100	97.469	98.058	98.058	98.058	97.942	97.942	98.084	98.084	98.084	97.108	96.808	97.671	98.135	98.156	98.156	98.156	98.156	98.156	97.942	97.942	97.942	97.942	97.942	97.942	97.942	97.942	98.084	97.942	97.942	96.679	97.871
G. albidus__CP014689	99.29	100	100	99.929	100	98.851	100	100	100	100	100	100	98.851	100	100	100	99.932	100	97.469	98.058	98.058	98.058	97.942	97.942	98.084	98.084	98.084	97.108	96.808	97.671	98.135	98.156	98.156	98.156	98.156	98.156	97.942	97.942	97.942	97.942	97.942	97.942	97.942	97.942	98.084	97.942	97.942	96.679	97.871
G. albidus__CP014689	99.29	100	100	99.929	100	98.851	100	100	100	100	100	100	98.851	100	100	100	99.932	100	97.469	98.058	98.058	98.058	97.942	97.942	98.084	98.084	98.084	97.108	96.808	97.671	98.135	98.156	98.156	98.156	98.156	98.156	97.942	97.942	97.942	97.942	97.942	97.942	97.942	97.942	98.084	97.942	97.942	96.679	97.871
G. albidus__CP014689	99.29	100	100	99.929	100	98.851	100	100	100	100	100	100	98.851	100	100	100	99.932	100	97.469	98.058	98.058	98.058	97.942	97.942	98.084	98.084	98.084	97.108	96.808	97.671	98.135	98.156	98.156	98.156	98.156	98.156	97.942	97.942	97.942	97.942	97.942	97.942	97.942	97.942	98.084	97.942	97.942	96.679	97.871
G. albidus_NBRC 3250_AB178392	99.29	100	100	99.929	100	98.806	100	100	100	100	100	100	98.806	100	100	100	99.929	100	97.376	98.046	98.055	98.055	97.942	97.942	98.084	98.084	98.084	97.108	96.808	97.671	98.084	98.084	98.084	98.084	98.084	98.084	97.942	97.942	97.942	97.942	97.942	97.942	97.942	97.942	98.084	97.942	97.942	96.679	97.871
G. albidus_TMW2.1191_GCF_002005485.1_1	99.29	100	100	99.929	100	98.851	100	100	100	100	100	100	98.863	100	100	100	99.932	100	97.469	98.058	98.058	98.058	97.942	97.942	98.084	98.084	98.084	97.108	96.808	97.671	98.135	98.176	98.176	98.176	98.176	98.176	97.942	97.942	97.942	97.942	97.942	97.942	97.942	97.942	98.084	97.942	97.942	96.679	97.871
G. albidus_TMW2.1191_GCF_002005485.1_2	98.104	98.806	98.806	98.806	98.806	100	98.851	98.851	98.851	98.851	98.806	98.863	100	98.863	98.863	98.863	98.857	98.828	96.409	96.94	96.94	96.94	96.77	96.77	96.98	96.98	96.98	95.991	95.668	96.544	97.061	97.124	97.124	97.124	97.124	97.124	96.77	96.77	96.77	96.77	96.77	96.77	96.77	96.77	96.98	96.77	96.77	95.497	96.699
G. albidus_TMW2.1191_GCF_002005485.1_3	99.29	100	100	99.929	100	98.851	100	100	100	100	100	100	98.863	100	100	100	99.932	100	97.469	98.058	98.058	98.058	97.942	97.942	98.084	98.084	98.084	97.108	96.808	97.671	98.135	98.176	98.176	98.176	98.176	98.176	97.942	97.942	97.942	97.942	97.942	97.942	97.942	97.942	98.084	97.942	97.942	96.679	97.871
G. albidus_TMW2.1191_GCF_002005485.1_4	99.29	100	100	99.929	100	98.851	100	100	100	100	100	100	98.863	100	100	100	99.932	100	97.469	98.058	98.058	98.058	97.942	97.942	98.084	98.084	98.084	97.108	96.808	97.671	98.135	98.176	98.176	98.176	98.176	98.176	97.942	97.942	97.942	97.942	97.942	97.942	97.942	97.942	98.084	97.942	97.942	96.679	97.871
G. albidus_TMW2.1191_GCF_002005485.1_5	99.29	100	100	99.929	100	98.851	100	100	100	100	100	100	98.863	100	100	100	99.932	100	97.469	98.058	98.058	98.058	97.942	97.942	98.084	98.084	98.084	97.108	96.808	97.671	98.135	98.176	98.176	98.176	98.176	98.176	97.942	97.942	97.942	97.942	97.942	97.942	97.942	97.942	98.084	97.942	97.942	96.679	97.871
G. cadivus_LMG 1744_MT355087	99.219	99.929	99.929	100	99.929	98.851	99.932	99.932	99.932	99.932	99.929	99.932	98.857	99.932	99.932	99.932	100	99.93	97.538	98.129	98.129	98.129	97.871	97.871	98.155	98.155	98.155	97.18	96.808	97.744	98.204	98.234	98.234	98.234	98.234	98.234	97.871	97.871	97.871	97.871	97.871	97.871	97.871	97.871	98.155	97.871	97.871	96.606	97.8
G. cerevisiae_LMG 27748_HG329624	99.29	100	100	99.929	100	98.828	100	100	100	100	100	100	98.828	100	100	100	99.93	100	97.425	98.046	98.055	98.055	97.942	97.942	98.084	98.084	98.084	97.108	96.808	97.671	98.12	98.12	98.12	98.12	98.12	98.12	97.942	97.942	97.942	97.942	97.942	97.942	97.942	97.942	98.084	97.942	97.942	96.679	97.871
G. cerinus__AB024492	97.023	97.376	97.376	97.447	97.376	96.409	97.469	97.469	97.469	97.469	97.376	97.469	96.409	97.469	97.469	97.469	97.538	97.425	100	99.281	99.281	99.281	98.581	98.581	99.29	99.29	99.29	98.336	97.476	98.763	99.309	99.316	99.316	99.316	99.316	99.316	98.581	98.581	98.581	98.581	98.581	98.581	98.581	98.581	99.29	98.581	98.581	97.323	98.51
G. cerinus__AB063286	97.685	98.046	98.046	98.119	98.046	96.94	98.058	98.058	98.058	98.058	98.046	98.058	96.94	98.058	98.058	98.058	98.129	98.046	99.281	100	100	100	99.276	99.276	100	100	100	99.059	98.218	99.488	100	100	100	100	100	100	99.276	99.276	99.276	99.276	99.276	99.276	99.276	99.276	100	99.276	99.276	98.046	99.204
G. cerinus__AB063287	97.695	98.055	98.055	98.127	98.055	96.94	98.058	98.058	98.058	98.058	98.055	98.058	96.94	98.058	98.058	98.058	98.129	98.055	99.281	100	100	100	99.28	99.28	100	100	100	99.059	98.218	99.49	100	100	100	100	100	100	99.28	99.28	99.28	99.28	99.28	99.28	99.28	99.28	100	99.28	99.28	98.046	99.207
G. cerinus__AB063288	97.695	98.055	98.055	98.127	98.055	96.94	98.058	98.058	98.058	98.058	98.055	98.058	96.94	98.058	98.058	98.058	98.129	98.055	99.281	100	100	100	99.28	99.28	100	100	100	99.059	98.218	99.49	100	100	100	100	100	100	99.28	99.28	99.28	99.28	99.28	99.28	99.28	99.28	100	99.28	99.28	98.046	99.207
G. cerinus__AB178401	97.8	97.942	97.942	97.871	97.942	96.77	97.942	97.942	97.942	97.942	97.942	97.942	96.77	97.942	97.942	97.942	97.871	97.942	98.581	99.276	99.28	99.28	100	100	99.29	99.29	99.29	98.336	98.886	98.763	99.29	99.29	99.29	99.29	99.29	99.29	100	99.858	100	100	100	100	100	100	99.29	100	100	98.698	99.929
G. cerinus__AB178402	97.8	97.942	97.942	97.871	97.942	96.77	97.942	97.942	97.942	97.942	97.942	97.942	96.77	97.942	97.942	97.942	97.871	97.942	98.581	99.276	99.28	99.28	100	100	99.29	99.29	99.29	98.336	98.886	98.763	99.29	99.29	99.29	99.29	99.29	99.29	100	99.858	100	100	100	100	100	100	99.29	100	100	98.698	99.929
G. cerinus__AB178406	97.729	98.084	98.084	98.155	98.084	96.98	98.084	98.084	98.084	98.084	98.084	98.084	96.98	98.084	98.084	98.084	98.155	98.084	99.29	100	100	100	99.29	99.29	100	100	100	99.059	98.218	99.491	100	100	100	100	100	100	99.29	99.29	99.29	99.29	99.29	99.29	99.29	99.29	100	99.29	99.29	98.046	99.219
G. cerinus__AB178414	97.729	98.084	98.084	98.155	98.084	96.98	98.084	98.084	98.084	98.084	98.084	98.084	96.98	98.084	98.084	98.084	98.155	98.084	99.29	100	100	100	99.29	99.29	100	100	100	99.059	98.218	99.491	100	100	100	100	100	100	99.29	99.29	99.29	99.29	99.29	99.29	99.29	99.29	100	99.29	99.29	98.046	99.219
G. cerinus__AB178415	97.729	98.084	98.084	98.155	98.084	96.98	98.084	98.084	98.084	98.084	98.084	98.084	96.98	98.084	98.084	98.084	98.155	98.084	99.29	100	100	100	99.29	99.29	100	100	100	99.059	98.218	99.491	100	100	100	100	100	100	99.29	99.29	99.29	99.29	99.29	99.29	99.29	99.29	100	99.29	99.29	98.046	99.219
G. cerinus__AB308276	96.749	97.108	97.108	97.18	97.108	95.991	97.108	97.108	97.108	97.108	97.108	97.108	95.991	97.108	97.108	97.108	97.18	97.108	98.336	99.059	99.059	99.059	98.336	98.336	99.059	99.059	99.059	100	97.253	98.537	99.059	99.059	99.059	99.059	99.059	99.059	98.336	98.336	98.336	98.336	98.336	98.336	98.336	98.336	99.059	98.336	98.336	97.106	98.263
G. cerinus__KR261400	96.659	96.808	96.808	96.808	96.808	95.668	96.808	96.808	96.808	96.808	96.808	96.808	95.668	96.808	96.808	96.808	96.808	96.808	97.476	98.218	98.218	98.218	98.886	98.886	98.218	98.218	98.218	97.253	100	98.067	98.218	98.218	98.218	98.218	98.218	98.218	98.886	98.738	98.886	98.886	98.886	98.886	98.886	98.886	98.218	98.886	98.886	97.55	98.812
G. cerinus__MK049954	97.309	97.671	97.671	97.744	97.671	96.544	97.671	97.671	97.671	97.671	97.671	97.671	96.544	97.671	97.671	97.671	97.744	97.671	98.763	99.488	99.49	99.49	98.763	98.763	99.491	99.491	99.491	98.537	98.067	100	99.491	99.491	99.491	99.491	99.491	99.491	98.763	98.908	98.763	98.763	98.763	98.763	98.763	98.763	99.491	98.763	98.763	97.513	98.69
G. cerinus_ATCC 19441_X80775	97.73	98.084	98.084	98.155	98.084	97.061	98.135	98.135	98.135	98.135	98.084	98.135	97.061	98.135	98.135	98.135	98.204	98.12	99.309	100	100	100	99.29	99.29	100	100	100	99.059	98.218	99.491	100	100	100	100	100	100	99.29	99.29	99.29	99.29	99.29	99.29	99.29	99.29	100	99.29	99.29	98.046	99.219
G. cerinus_MSC4Y_GCF_048388395.1_1	97.729	98.084	98.084	98.155	98.084	97.093	98.156	98.156	98.156	98.156	98.084	98.176	97.124	98.176	98.176	98.176	98.234	98.12	99.316	100	100	100	99.29	99.29	100	100	100	99.059	98.218	99.491	100	100	100	100	100	100	99.29	99.29	99.29	99.29	99.29	99.29	99.29	99.29	100	99.29	99.29	98.046	99.219
G. cerinus_MSC4Y_GCF_048388395.1_2	97.729	98.084	98.084	98.155	98.084	97.093	98.156	98.156	98.156	98.156	98.084	98.176	97.124	98.176	98.176	98.176	98.234	98.12	99.316	100	100	100	99.29	99.29	100	100	100	99.059	98.218	99.491	100	100	100	100	100	100	99.29	99.29	99.29	99.29	99.29	99.29	99.29	99.29	100	99.29	99.29	98.046	99.219
G. cerinus_MSC4Y_GCF_048388395.1_3	97.729	98.084	98.084	98.155	98.084	97.093	98.156	98.156	98.156	98.156	98.084	98.176	97.124	98.176	98.176	98.176	98.234	98.12	99.316	100	100	100	99.29	99.29	100	100	100	99.059	98.218	99.491	100	100	100	100	100	100	99.29	99.29	99.29	99.29	99.29	99.29	99.29	99.29	100	99.29	99.29	98.046	99.219
G. cerinus_MSC4Y_GCF_048388395.1_4	97.729	98.084	98.084	98.155	98.084	97.093	98.156	98.156	98.156	98.156	98.084	98.176	97.124	98.176	98.176	98.176	98.234	98.12	99.316	100	100	100	99.29	99.29	100	100	100	99.059	98.218	99.491	100	100	100	100	100	100	99.29	99.29	99.29	99.29	99.29	99.29	99.29	99.29	100	99.29	99.29	98.046	99.219
G. cerinus_MSC4Y_GCF_048388395.1_5	97.729	98.084	98.084	98.155	98.084	97.093	98.156	98.156	98.156	98.156	98.084	98.176	97.124	98.176	98.176	98.176	98.234	98.12	99.316	100	100	100	99.29	99.29	100	100	100	99.059	98.218	99.491	100	100	100	100	100	100	99.29	99.29	99.29	99.29	99.29	99.29	99.29	99.29	100	99.29	99.29	98.046	99.219
G. frateurii__AB178393	97.8	97.942	97.942	97.871	97.942	96.77	97.942	97.942	97.942	97.942	97.942	97.942	96.77	97.942	97.942	97.942	97.871	97.942	98.581	99.276	99.28	99.28	100	100	99.29	99.29	99.29	98.336	98.886	98.763	99.29	99.29	99.29	99.29	99.29	99.29	100	99.858	100	100	100	100	100	100	99.29	100	100	98.698	99.929
G. frateurii__AB178395	97.8	97.942	97.942	97.871	97.942	96.77	97.942	97.942	97.942	97.942	97.942	97.942	96.77	97.942	97.942	97.942	97.871	97.942	98.581	99.276	99.28	99.28	99.858	99.858	99.29	99.29	99.29	98.336	98.738	98.908	99.29	99.29	99.29	99.29	99.29	99.29	99.858	100	99.858	99.858	99.858	99.858	99.858	99.858	99.29	99.858	99.858	98.553	99.787
G. frateurii__AB178403	97.8	97.942	97.942	97.871	97.942	96.77	97.942	97.942	97.942	97.942	97.942	97.942	96.77	97.942	97.942	97.942	97.871	97.942	98.581	99.276	99.28	99.28	100	100	99.29	99.29	99.29	98.336	98.886	98.763	99.29	99.29	99.29	99.29	99.29	99.29	100	99.858	100	100	100	100	100	100	99.29	100	100	98.698	99.929
G. frateurii__AB178404	97.8	97.942	97.942	97.871	97.942	96.77	97.942	97.942	97.942	97.942	97.942	97.942	96.77	97.942	97.942	97.942	97.871	97.942	98.581	99.276	99.28	99.28	100	100	99.29	99.29	99.29	98.336	98.886	98.763	99.29	99.29	99.29	99.29	99.29	99.29	100	99.858	100	100	100	100	100	100	99.29	100	100	98.698	99.929
G. frateurii__AB178407	97.8	97.942	97.942	97.871	97.942	96.77	97.942	97.942	97.942	97.942	97.942	97.942	96.77	97.942	97.942	97.942	97.871	97.942	98.581	99.276	99.28	99.28	100	100	99.29	99.29	99.29	98.336	98.886	98.763	99.29	99.29	99.29	99.29	99.29	99.29	100	99.858	100	100	100	100	100	100	99.29	100	100	98.698	99.929
G. frateurii__AB178409	97.8	97.942	97.942	97.871	97.942	96.77	97.942	97.942	97.942	97.942	97.942	97.942	96.77	97.942	97.942	97.942	97.871	97.942	98.581	99.276	99.28	99.28	100	100	99.29	99.29	99.29	98.336	98.886	98.763	99.29	99.29	99.29	99.29	99.29	99.29	100	99.858	100	100	100	100	100	100	99.29	100	100	98.698	99.929
G. frateurii__AB178410	97.8	97.942	97.942	97.871	97.942	96.77	97.942	97.942	97.942	97.942	97.942	97.942	96.77	97.942	97.942	97.942	97.871	97.942	98.581	99.276	99.28	99.28	100	100	99.29	99.29	99.29	98.336	98.886	98.763	99.29	99.29	99.29	99.29	99.29	99.29	100	99.858	100	100	100	100	100	100	99.29	100	100	98.698	99.929
G. frateurii__AB178411	97.8	97.942	97.942	97.871	97.942	96.77	97.942	97.942	97.942	97.942	97.942	97.942	96.77	97.942	97.942	97.942	97.871	97.942	98.581	99.276	99.28	99.28	100	100	99.29	99.29	99.29	98.336	98.886	98.763	99.29	99.29	99.29	99.29	99.29	99.29	100	99.858	100	100	100	100	100	100	99.29	100	100	98.698	99.929
G. frateurii__AB178413	97.729	98.084	98.084	98.155	98.084	96.98	98.084	98.084	98.084	98.084	98.084	98.084	96.98	98.084	98.084	98.084	98.155	98.084	99.29	100	100	100	99.29	99.29	100	100	100	99.059	98.218	99.491	100	100	100	100	100	100	99.29	99.29	99.29	99.29	99.29	99.29	99.29	99.29	100	99.29	99.29	98.046	99.219
G. frateurii__AB178417	97.8	97.942	97.942	97.871	97.942	96.77	97.942	97.942	97.942	97.942	97.942	97.942	96.77	97.942	97.942	97.942	97.871	97.942	98.581	99.276	99.28	99.28	100	100	99.29	99.29	99.29	98.336	98.886	98.763	99.29	99.29	99.29	99.29	99.29	99.29	100	99.858	100	100	100	100	100	100	99.29	100	100	98.698	99.929
G. frateurii__AB178434	97.8	97.942	97.942	97.871	97.942	96.77	97.942	97.942	97.942	97.942	97.942	97.942	96.77	97.942	97.942	97.942	97.871	97.942	98.581	99.276	99.28	99.28	100	100	99.29	99.29	99.29	98.336	98.886	98.763	99.29	99.29	99.29	99.29	99.29	99.29	100	99.858	100	100	100	100	100	100	99.29	100	100	98.698	99.929
G. frateurii__AB308278	96.46	96.679	96.679	96.606	96.679	95.497	96.679	96.679	96.679	96.679	96.679	96.679	95.497	96.679	96.679	96.679	96.606	96.679	97.323	98.046	98.046	98.046	98.698	98.698	98.046	98.046	98.046	97.106	97.55	97.513	98.046	98.046	98.046	98.046	98.046	98.046	98.698	98.553	98.698	98.698	98.698	98.698	98.698	98.698	98.046	98.698	98.698	100	98.625
G. frateurii__AB682063	97.729	97.871	97.871	97.8	97.871	96.699	97.871	97.871	97.871	97.871	97.871	97.871	96.699	97.871	97.871	97.871	97.8	97.871	98.51	99.204	99.207	99.207	99.929	99.929	99.219	99.219	99.219	98.263	98.812	98.69	99.219	99.219	99.219	99.219	99.219	99.219	99.929	99.787	99.929	99.929	99.929	99.929	99.929	99.929	99.219	99.929	99.929	98.625	100
G. frateurii__AB682078	97.729	97.871	97.871	97.8	97.871	96.699	97.871	97.871	97.871	97.871	97.871	97.871	96.699	97.871	97.871	97.871	97.8	97.871	98.51	99.204	99.207	99.207	99.929	99.929	99.219	99.219	99.219	98.263	98.812	98.69	99.219	99.219	99.219	99.219	99.219	99.219	99.929	99.787	99.929	99.929	99.929	99.929	99.929	99.929	99.219	99.929	99.929	98.625	100
G. frateurii_IFO 3264_X82290	97.658	97.8	97.8	97.729	97.8	96.685	97.813	97.813	97.813	97.813	97.8	97.832	96.714	97.832	97.832	97.832	97.757	97.841	98.426	99.137	99.137	99.137	99.858	99.858	99.148	99.148	99.148	98.191	98.738	98.617	99.171	99.119	99.119	99.119	99.119	99.119	99.858	99.716	99.858	99.858	99.858	99.858	99.858	99.858	99.148	99.858	99.858	98.842	99.787
G. frateurii_ML.ISBL3_GCF_022453865.1_1	97.8	97.942	97.942	97.871	97.942	96.89	98.019	98.019	98.019	98.019	97.942	98.041	96.923	98.041	98.041	98.041	97.962	97.981	98.631	99.281	99.281	99.281	100	100	99.29	99.29	99.29	98.336	98.886	98.763	99.309	99.324	99.324	99.324	99.324	99.324	100	99.858	100	100	100	100	100	100	99.29	100	100	98.698	99.929
G. frateurii_ML.ISBL3_GCF_022453865.1_2	97.8	97.942	97.942	97.871	97.942	96.89	98.019	98.019	98.019	98.019	97.942	98.041	96.923	98.041	98.041	98.041	97.962	97.981	98.631	99.281	99.281	99.281	100	100	99.29	99.29	99.29	98.336	98.886	98.763	99.309	99.324	99.324	99.324	99.324	99.324	100	99.858	100	100	100	100	100	100	99.29	100	100	98.698	99.929
G. frateurii_ML.ISBL3_GCF_022453865.1_3	97.8	97.942	97.942	97.871	97.942	96.89	98.019	98.019	98.019	98.019	97.942	98.041	96.923	98.041	98.041	98.041	97.962	97.981	98.631	99.281	99.281	99.281	100	100	99.29	99.29	99.29	98.336	98.886	98.763	99.309	99.324	99.324	99.324	99.324	99.324	100	99.858	100	100	100	100	100	100	99.29	100	100	98.698	99.929
G. frateurii_ML.ISBL3_GCF_022453865.1_4	97.8	97.942	97.942	97.871	97.942	96.89	98.019	98.019	98.019	98.019	97.942	98.041	96.923	98.041	98.041	98.041	97.962	97.981	98.631	99.281	99.281	99.281	100	100	99.29	99.29	99.29	98.336	98.886	98.763	99.309	99.324	99.324	99.324	99.324	99.324	100	99.858	100	100	100	100	100	100	99.29	100	100	98.698	99.929
G. frateurii_ML.ISBL3_GCF_022453865.1_5	97.8	97.942	97.942	97.871	97.942	96.89	98.019	98.019	98.019	98.019	97.942	98.041	96.923	98.041	98.041	98.041	97.962	97.981	98.631	99.281	99.281	99.281	100	100	99.29	99.29	99.29	98.336	98.886	98.763	99.309	99.324	99.324	99.324	99.324	99.324	100	99.858	100	100	100	100	100	100	99.29	100	100	98.698	99.929
G. japonicus__AB178400	97.729	97.871	97.871	97.8	97.871	96.699	97.871	97.871	97.871	97.871	97.871	97.871	96.699	97.871	97.871	97.871	97.8	97.871	98.51	99.204	99.207	99.207	99.929	99.929	99.219	99.219	99.219	98.263	98.812	98.69	99.219	99.219	99.219	99.219	99.219	99.219	99.929	99.787	99.929	99.929	99.929	99.929	99.929	99.929	99.219	99.929	99.929	98.625	99.858
G. japonicus__AB178408	97.729	97.871	97.871	97.8	97.871	96.699	97.871	97.871	97.871	97.871	97.871	97.871	96.699	97.871	97.871	97.871	97.8	97.871	98.51	99.204	99.207	99.207	99.929	99.929	99.219	99.219	99.219	98.263	98.812	98.69	99.219	99.219	99.219	99.219	99.219	99.219	99.929	99.787	99.929	99.929	99.929	99.929	99.929	99.929	99.219	99.929	99.929	98.625	100
G. japonicus__AB253434	97.795	97.937	97.937	97.866	97.937	96.763	97.937	97.937	97.937	97.937	97.937	97.937	96.763	97.937	97.937	97.937	97.866	97.937	98.578	99.276	99.28	99.28	100	100	99.289	99.289	99.289	98.336	98.886	98.763	99.289	99.289	99.289	99.289	99.289	99.289	100	99.858	100	100	100	100	100	100	99.289	100	100	98.698	99.929
G. japonicus__AB253436	97.795	97.937	97.937	97.866	97.937	96.763	97.937	97.937	97.937	97.937	97.937	97.937	96.763	97.937	97.937	97.937	97.866	97.937	98.578	99.276	99.28	99.28	100	100	99.289	99.289	99.289	98.336	98.886	98.763	99.289	99.289	99.289	99.289	99.289	99.289	100	99.858	100	100	100	100	100	100	99.289	100	100	98.698	99.929
G. japonicus__AB540148	97.73	98.014	98.014	97.943	98.014	96.886	98.042	98.042	98.042	98.042	98.014	98.042	96.886	98.042	98.042	98.042	97.972	98.016	98.389	99.137	99.137	99.137	99.645	99.645	99.078	99.078	99.078	98.191	98.589	98.617	99.084	99.091	99.091	99.091	99.091	99.091	99.645	99.504	99.645	99.645	99.645	99.645	99.645	99.645	99.078	99.645	99.645	98.48	99.716
G. japonicus__JF793998	98.003	98.151	98.151	98.077	98.151	97.134	98.151	98.151	98.151	98.151	98.151	98.151	97.134	98.151	98.151	98.151	98.077	98.151	98.595	99.246	99.249	99.249	99.926	99.926	99.26	99.26	99.26	98.265	98.783	98.951	99.26	99.26	99.26	99.26	99.26	99.26	99.926	99.778	99.926	99.926	99.926	99.926	99.926	99.926	99.26	99.926	99.926	98.567	99.852
G. japonicus_NBRC 3271_AB253435	97.795	97.937	97.937	97.866	97.937	96.763	97.937	97.937	97.937	97.937	97.937	97.937	96.763	97.937	97.937	97.937	97.866	97.937	98.578	99.276	99.28	99.28	100	100	99.289	99.289	99.289	98.336	98.886	98.763	99.289	99.289	99.289	99.289	99.289	99.289	100	99.858	100	100	100	100	100	100	99.289	100	100	98.698	99.929
G. japonicus_T12B_GCF_050500265.1_1	97.8	97.942	97.942	97.871	97.942	96.89	98.019	98.019	98.019	98.019	97.942	98.041	96.923	98.041	98.041	98.041	97.962	97.981	98.631	99.281	99.281	99.281	100	100	99.29	99.29	99.29	98.336	98.886	98.763	99.309	99.324	99.324	99.324	99.324	99.324	100	99.858	100	100	100	100	100	100	99.29	100	100	98.698	99.929
G. japonicus_T12B_GCF_050500265.1_2	97.8	97.942	97.942	97.871	97.942	96.89	98.019	98.019	98.019	98.019	97.942	98.041	96.923	98.041	98.041	98.041	97.962	97.981	98.631	99.281	99.281	99.281	100	100	99.29	99.29	99.29	98.336	98.886	98.763	99.309	99.324	99.324	99.324	99.324	99.324	100	99.858	100	100	100	100	100	100	99.29	100	100	98.698	99.929
G. japonicus_T12B_GCF_050500265.1_3	97.8	97.942	97.942	97.871	97.942	96.89	98.019	98.019	98.019	98.019	97.942	98.041	96.923	98.041	98.041	98.041	97.962	97.981	98.631	99.281	99.281	99.281	100	100	99.29	99.29	99.29	98.336	98.886	98.763	99.309	99.324	99.324	99.324	99.324	99.324	100	99.858	100	100	100	100	100	100	99.29	100	100	98.698	99.929
G. japonicus_T12B_GCF_050500265.1_4	97.8	97.942	97.942	97.871	97.942	96.89	98.019	98.019	98.019	98.019	97.942	98.041	96.923	98.041	98.041	98.041	97.962	97.981	98.631	99.281	99.281	99.281	100	100	99.29	99.29	99.29	98.336	98.886	98.763	99.309	99.324	99.324	99.324	99.324	99.324	100	99.858	100	100	100	100	100	100	99.29	100	100	98.698	99.929
G. japonicus_T12B_GCF_050500265.1_5	97.8	97.942	97.942	97.871	97.942	96.89	98.019	98.019	98.019	98.019	97.942	98.041	96.923	98.041	98.041	98.041	97.962	97.981	98.631	99.281	99.281	99.281	100	100	99.29	99.29	99.29	98.336	98.886	98.763	99.309	99.324	99.324	99.324	99.324	99.324	100	99.858	100	100	100	100	100	100	99.29	100	100	98.698	99.929
G. kanchanaburiensis__AB682136	99.219	99.503	99.503	99.432	99.503	98.315	99.503	99.503	99.503	99.503	99.503	99.503	98.315	99.503	99.503	99.503	99.432	99.503	96.879	97.54	97.55	97.55	97.587	97.587	97.587	97.587	97.587	96.602	96.437	97.162	97.587	97.587	97.587	97.587	97.587	97.587	97.587	97.587	97.587	97.587	97.587	97.587	97.587	97.587	97.587	97.587	97.587	96.318	97.516
G. kanchanaburiensis__AB682137	99.219	99.503	99.503	99.432	99.503	98.315	99.503	99.503	99.503	99.503	99.503	99.503	98.315	99.503	99.503	99.503	99.432	99.503	96.879	97.54	97.55	97.55	97.587	97.587	97.587	97.587	97.587	96.602	96.437	97.162	97.587	97.587	97.587	97.587	97.587	97.587	97.587	97.587	97.587	97.587	97.587	97.587	97.587	97.587	97.587	97.587	97.587	96.318	97.516
G. kanchanaburiensis_BCC 15889_AB459530	99.219	99.503	99.503	99.432	99.503	98.315	99.503	99.503	99.503	99.503	99.503	99.503	98.315	99.503	99.503	99.503	99.432	99.503	96.879	97.54	97.55	97.55	97.587	97.587	97.587	97.587	97.587	96.602	96.437	97.162	97.587	97.587	97.587	97.587	97.587	97.587	97.587	97.587	97.587	97.587	97.587	97.587	97.587	97.587	97.587	97.587	97.587	96.318	97.516
G. kondonii_NBRC 3266_AB178405	99.219	99.929	99.929	100	99.929	98.806	99.929	99.929	99.929	99.929	99.929	99.929	98.806	99.929	99.929	99.929	100	99.929	97.447	98.119	98.127	98.127	97.871	97.871	98.155	98.155	98.155	97.18	96.808	97.744	98.155	98.155	98.155	98.155	98.155	98.155	97.871	97.871	97.871	97.871	97.871	97.871	97.871	97.871	98.155	97.871	97.871	96.606	97.8
G. mobifer_G707_AGQV01000001	97.518	98.014	98.014	97.943	98.014	96.959	98.089	98.089	98.089	98.089	98.014	98.089	96.959	98.089	98.089	98.089	98.02	98.051	97.057	97.626	97.626	97.626	97.73	97.73	97.658	97.658	97.658	96.671	96.659	97.089	97.721	97.746	97.746	97.746	97.746	97.746	97.73	97.589	97.73	97.73	97.73	97.73	97.73	97.73	97.658	97.73	97.73	96.465	97.801
G. mobifer_G707_EU409602	97.436	97.949	97.949	97.875	97.949	96.746	97.953	97.953	97.953	97.953	97.949	97.953	96.746	97.953	97.953	97.953	97.88	97.949	96.854	97.586	97.584	97.584	97.656	97.656	97.581	97.581	97.581	96.628	96.659	97.253	97.586	97.586	97.586	97.586	97.586	97.586	97.656	97.509	97.656	97.656	97.656	97.656	97.656	97.656	97.581	97.656	97.656	96.418	97.729
G. oxydans_1.637_GCF_001680825.1_1 (G. thailandicus-related)	97.729	97.871	97.871	97.8	97.871	96.822	97.951	97.951	97.951	97.951	97.871	97.973	96.856	97.973	97.973	97.973	97.894	97.911	98.563	99.209	99.209	99.209	99.787	99.787	99.219	99.219	99.219	98.263	98.664	98.836	99.24	99.257	99.257	99.257	99.257	99.257	99.787	99.929	99.787	99.787	99.787	99.787	99.787	99.787	99.219	99.787	99.787	98.48	99.716
G. oxydans_1.637_GCF_001680825.1_2 (G. thailandicus-related)	97.8	97.942	97.942	97.871	97.942	96.89	98.019	98.019	98.019	98.019	97.942	98.041	96.923	98.041	98.041	98.041	97.962	97.981	98.631	99.281	99.281	99.281	99.858	99.858	99.29	99.29	99.29	98.336	98.738	98.908	99.309	99.324	99.324	99.324	99.324	99.324	99.858	100	99.858	99.858	99.858	99.858	99.858	99.858	99.29	99.858	99.858	98.553	99.787
G. oxydans_1.637_GCF_001680825.1_3 (G. thailandicus-related)	97.8	97.942	97.942	97.871	97.942	96.89	98.019	98.019	98.019	98.019	97.942	98.041	96.923	98.041	98.041	98.041	97.962	97.981	98.631	99.281	99.281	99.281	99.858	99.858	99.29	99.29	99.29	98.336	98.738	98.908	99.309	99.324	99.324	99.324	99.324	99.324	99.858	100	99.858	99.858	99.858	99.858	99.858	99.858	99.29	99.858	99.858	98.553	99.787
G. oxydans_1.637_GCF_001680825.1_4 (G. thailandicus-related)	97.8	97.942	97.942	97.871	97.942	96.89	98.019	98.019	98.019	98.019	97.942	98.041	96.923	98.041	98.041	98.041	97.962	97.981	98.631	99.281	99.281	99.281	99.858	99.858	99.29	99.29	99.29	98.336	98.738	98.908	99.309	99.324	99.324	99.324	99.324	99.324	99.858	100	99.858	99.858	99.858	99.858	99.858	99.858	99.29	99.858	99.858	98.553	99.787
G. oxydans_1.637_GCF_001680825.1_5 (G. thailandicus-related)	97.8	97.942	97.942	97.871	97.942	96.89	98.019	98.019	98.019	98.019	97.942	98.041	96.923	98.041	98.041	98.041	97.962	97.981	98.631	99.281	99.281	99.281	99.858	99.858	99.29	99.29	99.29	98.336	98.738	98.908	99.309	99.324	99.324	99.324	99.324	99.324	99.858	100	99.858	99.858	99.858	99.858	99.858	99.858	99.29	99.858	99.858	98.553	99.787
G. oxydans_621H_GCF_900175995.1_1	99.716	99.29	99.29	99.219	99.29	98.174	99.317	99.317	99.317	99.317	99.29	99.324	98.194	99.324	99.324	99.324	99.253	99.304	97.403	97.989	97.989	97.989	98.085	98.085	98.016	98.016	98.016	97.038	96.956	97.6	98.068	98.111	98.111	98.111	98.111	98.111	98.085	98.085	98.085	98.085	98.085	98.085	98.085	98.085	98.016	98.085	98.085	96.749	98.013
G. oxydans_621H_GCF_900175995.1_2	99.645	99.219	99.219	99.148	99.219	98.174	99.249	99.249	99.249	99.249	99.219	99.257	98.194	99.257	99.257	99.257	99.185	99.234	97.334	97.917	97.917	97.917	98.014	98.014	97.945	97.945	97.945	96.965	96.882	97.527	97.999	98.043	98.043	98.043	98.043	98.043	98.014	98.014	98.014	98.014	98.014	98.014	98.014	98.014	97.945	98.014	98.014	96.676	97.942
G. oxydans_621H_GCF_900175995.1_3	99.716	99.29	99.29	99.219	99.29	98.174	99.317	99.317	99.317	99.317	99.29	99.324	98.194	99.324	99.324	99.324	99.253	99.304	97.403	97.989	97.989	97.989	98.085	98.085	98.016	98.016	98.016	97.038	96.956	97.6	98.068	98.111	98.111	98.111	98.111	98.111	98.085	98.085	98.085	98.085	98.085	98.085	98.085	98.085	98.016	98.085	98.085	96.749	98.013
G. oxydans_621H_GCF_900175995.1_4	99.716	99.29	99.29	99.219	99.29	98.174	99.317	99.317	99.317	99.317	99.29	99.324	98.194	99.324	99.324	99.324	99.253	99.304	97.403	97.989	97.989	97.989	98.085	98.085	98.016	98.016	98.016	97.038	96.956	97.6	98.068	98.111	98.111	98.111	98.111	98.111	98.085	98.085	98.085	98.085	98.085	98.085	98.085	98.085	98.016	98.085	98.085	96.749	98.013
G. oxydans_ATCC 9337_GCF_030450005.1_1	99.787	99.219	99.219	99.148	99.219	98.107	99.249	99.249	99.249	99.249	99.219	99.257	98.127	99.257	99.257	99.257	99.185	99.234	97.334	97.917	97.917	97.917	98.014	98.014	97.945	97.945	97.945	96.965	96.882	97.527	97.999	98.042	98.042	98.042	98.042	98.042	98.014	98.014	98.014	98.014	98.014	98.014	98.014	98.014	97.945	98.014	98.014	96.676	97.942
G. oxydans_ATCC 9337_GCF_030450005.1_2	99.787	99.219	99.219	99.148	99.219	98.107	99.249	99.249	99.249	99.249	99.219	99.257	98.127	99.257	99.257	99.257	99.185	99.234	97.334	97.917	97.917	97.917	98.014	98.014	97.945	97.945	97.945	96.965	96.882	97.527	97.999	98.042	98.042	98.042	98.042	98.042	98.014	98.014	98.014	98.014	98.014	98.014	98.014	98.014	97.945	98.014	98.014	96.676	97.942
G. oxydans_ATCC 9337_GCF_030450005.1_3	99.787	99.219	99.219	99.148	99.219	98.107	99.249	99.249	99.249	99.249	99.219	99.257	98.127	99.257	99.257	99.257	99.185	99.234	97.334	97.917	97.917	97.917	98.014	98.014	97.945	97.945	97.945	96.965	96.882	97.527	97.999	98.042	98.042	98.042	98.042	98.042	98.014	98.014	98.014	98.014	98.014	98.014	98.014	98.014	97.945	98.014	98.014	96.676	97.942
G. oxydans_ATCC 9337_GCF_030450005.1_4	99.787	99.219	99.219	99.148	99.219	98.107	99.249	99.249	99.249	99.249	99.219	99.257	98.127	99.257	99.257	99.257	99.185	99.234	97.334	97.917	97.917	97.917	98.014	98.014	97.945	97.945	97.945	96.965	96.882	97.527	97.999	98.042	98.042	98.042	98.042	98.042	98.014	98.014	98.014	98.014	98.014	98.014	98.014	98.014	97.945	98.014	98.014	96.676	97.942
G. oxydans_DSM3504_GCF_000583855.1_1	99.787	99.219	99.219	99.148	99.219	98.107	99.249	99.249	99.249	99.249	99.219	99.257	98.127	99.257	99.257	99.257	99.185	99.234	97.334	97.917	97.917	97.917	98.014	98.014	97.945	97.945	97.945	96.965	96.882	97.527	97.999	98.042	98.042	98.042	98.042	98.042	98.014	98.014	98.014	98.014	98.014	98.014	98.014	98.014	97.945	98.014	98.014	96.676	97.942
G. oxydans_DSM3504_GCF_000583855.1_2	99.716	99.148	99.148	99.077	99.148	98.039	99.18	99.18	99.18	99.18	99.148	99.189	98.06	99.189	99.189	99.189	99.117	99.164	97.266	97.845	97.845	97.845	97.943	97.943	97.874	97.874	97.874	96.893	96.808	97.455	97.93	97.974	97.974	97.974	97.974	97.974	97.943	97.943	97.943	97.943	97.943	97.943	97.943	97.943	97.874	97.943	97.943	96.604	97.871
G. oxydans_DSM3504_GCF_000583855.1_3	99.787	99.219	99.219	99.148	99.219	98.107	99.249	99.249	99.249	99.249	99.219	99.257	98.127	99.257	99.257	99.257	99.185	99.234	97.334	97.917	97.917	97.917	98.014	98.014	97.945	97.945	97.945	96.965	96.882	97.527	97.999	98.042	98.042	98.042	98.042	98.042	98.014	98.014	98.014	98.014	98.014	98.014	98.014	98.014	97.945	98.014	98.014	96.676	97.942
G. oxydans_DSM3504_GCF_000583855.1_4	99.787	99.219	99.219	99.148	99.219	98.107	99.249	99.249	99.249	99.249	99.219	99.257	98.127	99.257	99.257	99.257	99.185	99.234	97.334	97.917	97.917	97.917	98.014	98.014	97.945	97.945	97.945	96.965	96.882	97.527	97.999	98.042	98.042	98.042	98.042	98.042	98.014	98.014	98.014	98.014	98.014	98.014	98.014	98.014	97.945	98.014	98.014	96.676	97.942
G. oxydans_H24_GCF_000311765.1_1 (G. thailandicus-related)	97.8	97.942	97.942	97.871	97.942	96.89	98.019	98.019	98.019	98.019	97.942	98.041	96.923	98.041	98.041	98.041	97.962	97.981	98.631	99.281	99.281	99.281	99.858	99.858	99.29	99.29	99.29	98.336	98.738	98.908	99.309	99.324	99.324	99.324	99.324	99.324	99.858	100	99.858	99.858	99.858	99.858	99.858	99.858	99.29	99.858	99.858	98.553	99.787
G. oxydans_H24_GCF_000311765.1_2 (G. thailandicus-related)	97.8	97.942	97.942	97.871	97.942	96.89	98.019	98.019	98.019	98.019	97.942	98.041	96.923	98.041	98.041	98.041	97.962	97.981	98.631	99.281	99.281	99.281	99.858	99.858	99.29	99.29	99.29	98.336	98.738	98.908	99.309	99.324	99.324	99.324	99.324	99.324	99.858	100	99.858	99.858	99.858	99.858	99.858	99.858	99.29	99.858	99.858	98.553	99.787
G. oxydans_H24_GCF_000311765.1_3 (G. thailandicus-related)	97.8	97.942	97.942	97.871	97.942	96.89	98.019	98.019	98.019	98.019	97.942	98.041	96.923	98.041	98.041	98.041	97.962	97.981	98.631	99.281	99.281	99.281	99.858	99.858	99.29	99.29	99.29	98.336	98.738	98.908	99.309	99.324	99.324	99.324	99.324	99.324	99.858	100	99.858	99.858	99.858	99.858	99.858	99.858	99.29	99.858	99.858	98.553	99.787
G. oxydans_H24_GCF_000311765.1_4 (G. thailandicus-related)	97.8	97.942	97.942	97.871	97.942	96.89	98.019	98.019	98.019	98.019	97.942	98.041	96.923	98.041	98.041	98.041	97.962	97.981	98.631	99.281	99.281	99.281	99.858	99.858	99.29	99.29	99.29	98.336	98.738	98.908	99.309	99.324	99.324	99.324	99.324	99.324	99.858	100	99.858	99.858	99.858	99.858	99.858	99.858	99.29	99.858	99.858	98.553	99.787
G. oxydans_H24_GCF_000311765.1_5 (G. thailandicus-related)	97.8	97.942	97.942	97.871	97.942	96.89	98.019	98.019	98.019	98.019	97.942	98.041	96.923	98.041	98.041	98.041	97.962	97.981	98.631	99.281	99.281	99.281	99.858	99.858	99.29	99.29	99.29	98.336	98.738	98.908	99.309	99.324	99.324	99.324	99.324	99.324	99.858	100	99.858	99.858	99.858	99.858	99.858	99.858	99.29	99.858	99.858	98.553	99.787
G. oxyduns__AB178386	99.716	99.29	99.29	99.219	99.29	98.104	99.29	99.29	99.29	99.29	99.29	99.29	98.104	99.29	99.29	99.29	99.219	99.29	97.307	97.977	97.986	97.986	98.085	98.085	98.014	98.014	98.014	97.035	96.956	97.6	98.014	98.014	98.014	98.014	98.014	98.014	98.085	98.085	98.085	98.085	98.085	98.085	98.085	98.085	98.014	98.085	98.085	96.749	98.013
G. oxyduns__AB178387	97.8	97.942	97.942	97.871	97.942	96.77	97.942	97.942	97.942	97.942	97.942	97.942	96.77	97.942	97.942	97.942	97.871	97.942	98.581	99.276	99.28	99.28	100	100	99.29	99.29	99.29	98.336	98.886	98.763	99.29	99.29	99.29	99.29	99.29	99.29	100	99.858	100	100	100	100	100	100	99.29	100	100	98.698	99.929
G. oxyduns__AB178388	97.8	97.942	97.942	97.871	97.942	96.77	97.942	97.942	97.942	97.942	97.942	97.942	96.77	97.942	97.942	97.942	97.871	97.942	98.581	99.276	99.28	99.28	99.858	99.858	99.29	99.29	99.29	98.336	98.738	98.908	99.29	99.29	99.29	99.29	99.29	99.29	99.858	100	99.858	99.858	99.858	99.858	99.858	99.858	99.29	99.858	99.858	98.553	99.787
G. oxyduns__AB178389	99.716	99.29	99.29	99.219	99.29	98.104	99.29	99.29	99.29	99.29	99.29	99.29	98.104	99.29	99.29	99.29	99.219	99.29	97.307	97.977	97.986	97.986	98.085	98.085	98.014	98.014	98.014	97.035	96.956	97.6	98.014	98.014	98.014	98.014	98.014	98.014	98.085	98.085	98.085	98.085	98.085	98.085	98.085	98.085	98.014	98.085	98.085	96.749	98.013
G. oxyduns__AB178391	99.787	99.219	99.219	99.148	99.219	98.034	99.219	99.219	99.219	99.219	99.219	99.219	98.034	99.219	99.219	99.219	99.148	99.219	97.236	97.905	97.914	97.914	98.014	98.014	97.943	97.943	97.943	96.963	96.882	97.527	97.943	97.943	97.943	97.943	97.943	97.943	98.014	98.014	98.014	98.014	98.014	98.014	98.014	98.014	97.943	98.014	98.014	96.676	97.942
G. oxyduns__AB178394	97.8	97.942	97.942	97.871	97.942	96.77	97.942	97.942	97.942	97.942	97.942	97.942	96.77	97.942	97.942	97.942	97.871	97.942	98.581	99.276	99.28	99.28	100	100	99.29	99.29	99.29	98.336	98.886	98.763	99.29	99.29	99.29	99.29	99.29	99.29	100	99.858	100	100	100	100	100	100	99.29	100	100	98.698	99.929
G. oxyduns__AB178396	97.8	97.942	97.942	97.871	97.942	96.77	97.942	97.942	97.942	97.942	97.942	97.942	96.77	97.942	97.942	97.942	97.871	97.942	98.581	99.276	99.28	99.28	99.858	99.858	99.29	99.29	99.29	98.336	98.738	98.908	99.29	99.29	99.29	99.29	99.29	99.29	99.858	100	99.858	99.858	99.858	99.858	99.858	99.858	99.29	99.858	99.858	98.553	99.787
G. oxyduns__AB178397	97.8	97.942	97.942	97.871	97.942	96.77	97.942	97.942	97.942	97.942	97.942	97.942	96.77	97.942	97.942	97.942	97.871	97.942	98.581	99.276	99.28	99.28	99.858	99.858	99.29	99.29	99.29	98.336	98.738	98.908	99.29	99.29	99.29	99.29	99.29	99.29	99.858	100	99.858	99.858	99.858	99.858	99.858	99.858	99.29	99.858	99.858	98.553	99.787
G. oxyduns__AB178398	97.8	97.942	97.942	97.871	97.942	96.77	97.942	97.942	97.942	97.942	97.942	97.942	96.77	97.942	97.942	97.942	97.871	97.942	98.581	99.276	99.28	99.28	99.858	99.858	99.29	99.29	99.29	98.336	98.738	98.908	99.29	99.29	99.29	99.29	99.29	99.29	99.858	100	99.858	99.858	99.858	99.858	99.858	99.858	99.29	99.858	99.858	98.553	99.787
G. oxyduns__AB178399	97.8	97.942	97.942	97.871	97.942	96.77	97.942	97.942	97.942	97.942	97.942	97.942	96.77	97.942	97.942	97.942	97.871	97.942	98.581	99.276	99.28	99.28	99.858	99.858	99.29	99.29	99.29	98.336	98.738	98.908	99.29	99.29	99.29	99.29	99.29	99.29	99.858	100	99.858	99.858	99.858	99.858	99.858	99.858	99.29	99.858	99.858	98.553	99.787
G. oxyduns__AB178416	97.8	97.942	97.942	97.871	97.942	96.77	97.942	97.942	97.942	97.942	97.942	97.942	96.77	97.942	97.942	97.942	97.871	97.942	98.581	99.276	99.28	99.28	100	100	99.29	99.29	99.29	98.336	98.886	98.763	99.29	99.29	99.29	99.29	99.29	99.29	100	99.858	100	100	100	100	100	100	99.29	100	100	98.698	99.929
G. oxyduns__AB178418	99.716	99.29	99.29	99.219	99.29	98.104	99.29	99.29	99.29	99.29	99.29	99.29	98.104	99.29	99.29	99.29	99.219	99.29	97.307	97.977	97.986	97.986	98.085	98.085	98.016	98.016	98.016	97.035	96.956	97.6	98.014	98.014	98.014	98.014	98.014	98.014	98.085	98.085	98.085	98.085	98.085	98.085	98.085	98.085	98.016	98.085	98.085	96.749	98.013
G. oxyduns__AB178419	97.8	97.942	97.942	97.871	97.942	96.77	97.942	97.942	97.942	97.942	97.942	97.942	96.77	97.942	97.942	97.942	97.871	97.942	98.581	99.276	99.28	99.28	99.858	99.858	99.29	99.29	99.29	98.336	98.738	98.908	99.29	99.29	99.29	99.29	99.29	99.29	99.858	100	99.858	99.858	99.858	99.858	99.858	99.858	99.29	99.858	99.858	98.553	99.787
G. oxyduns__AB178420	97.8	97.942	97.942	97.871	97.942	96.77	97.942	97.942	97.942	97.942	97.942	97.942	96.77	97.942	97.942	97.942	97.871	97.942	98.581	99.276	99.28	99.28	100	100	99.29	99.29	99.29	98.336	98.886	98.763	99.29	99.29	99.29	99.29	99.29	99.29	100	99.858	100	100	100	100	100	100	99.29	100	100	98.698	99.929
G. oxyduns__AB178421	97.8	97.942	97.942	97.871	97.942	96.77	97.942	97.942	97.942	97.942	97.942	97.942	96.77	97.942	97.942	97.942	97.871	97.942	98.581	99.276	99.28	99.28	99.858	99.858	99.29	99.29	99.29	98.336	98.738	98.908	99.29	99.29	99.29	99.29	99.29	99.29	99.858	100	99.858	99.858	99.858	99.858	99.858	99.858	99.29	99.858	99.858	98.553	99.787
G. oxyduns__AB178422	99.787	99.219	99.219	99.148	99.219	98.034	99.219	99.219	99.219	99.219	99.219	99.219	98.034	99.219	99.219	99.219	99.148	99.219	97.236	97.905	97.914	97.914	98.014	98.014	97.945	97.945	97.945	96.963	96.882	97.527	97.943	97.943	97.943	97.943	97.943	97.943	98.014	98.014	98.014	98.014	98.014	98.014	98.014	98.014	97.945	98.014	98.014	96.676	97.942
G. oxyduns__AB178423	99.787	99.219	99.219	99.148	99.219	98.034	99.219	99.219	99.219	99.219	99.219	99.219	98.034	99.219	99.219	99.219	99.148	99.219	97.236	97.905	97.914	97.914	98.014	98.014	97.945	97.945	97.945	96.963	96.882	97.527	97.943	97.943	97.943	97.943	97.943	97.943	98.014	98.014	98.014	98.014	98.014	98.014	98.014	98.014	97.945	98.014	98.014	96.676	97.942
G. oxyduns__AB178424	99.787	99.219	99.219	99.148	99.219	98.034	99.219	99.219	99.219	99.219	99.219	99.219	98.034	99.219	99.219	99.219	99.148	99.219	97.236	97.905	97.914	97.914	98.014	98.014	97.945	97.945	97.945	96.963	96.882	97.527	97.943	97.943	97.943	97.943	97.943	97.943	98.014	98.014	98.014	98.014	98.014	98.014	98.014	98.014	97.945	98.014	98.014	96.676	97.942
G. oxyduns__AB178425	99.716	99.29	99.29	99.219	99.29	98.104	99.29	99.29	99.29	99.29	99.29	99.29	98.104	99.29	99.29	99.29	99.219	99.29	97.307	97.977	97.986	97.986	98.085	98.085	98.016	98.016	98.016	97.035	96.956	97.6	98.014	98.014	98.014	98.014	98.014	98.014	98.085	98.085	98.085	98.085	98.085	98.085	98.085	98.085	98.016	98.085	98.085	96.749	98.013
G. oxyduns__AB178426	99.716	99.29	99.29	99.219	99.29	98.104	99.29	99.29	99.29	99.29	99.29	99.29	98.104	99.29	99.29	99.29	99.219	99.29	97.307	97.977	97.986	97.986	98.085	98.085	98.016	98.016	98.016	97.035	96.956	97.6	98.014	98.014	98.014	98.014	98.014	98.014	98.085	98.085	98.085	98.085	98.085	98.085	98.085	98.085	98.016	98.085	98.085	96.749	98.013
G. oxyduns__AB178427	99.716	99.29	99.29	99.219	99.29	98.104	99.29	99.29	99.29	99.29	99.29	99.29	98.104	99.29	99.29	99.29	99.219	99.29	97.307	97.977	97.986	97.986	98.085	98.085	98.016	98.016	98.016	97.035	96.956	97.6	98.014	98.014	98.014	98.014	98.014	98.014	98.085	98.085	98.085	98.085	98.085	98.085	98.085	98.085	98.016	98.085	98.085	96.749	98.013
G. oxyduns__AB178428	99.716	99.29	99.29	99.219	99.29	98.104	99.29	99.29	99.29	99.29	99.29	99.29	98.104	99.29	99.29	99.29	99.219	99.29	97.307	97.977	97.986	97.986	98.085	98.085	98.016	98.016	98.016	97.035	96.956	97.6	98.014	98.014	98.014	98.014	98.014	98.014	98.085	98.085	98.085	98.085	98.085	98.085	98.085	98.085	98.016	98.085	98.085	96.749	98.013
G. oxyduns__AB178430	99.716	99.29	99.29	99.219	99.29	98.104	99.29	99.29	99.29	99.29	99.29	99.29	98.104	99.29	99.29	99.29	99.219	99.29	97.307	97.977	97.986	97.986	98.085	98.085	98.016	98.016	98.016	97.035	96.956	97.6	98.014	98.014	98.014	98.014	98.014	98.014	98.085	98.085	98.085	98.085	98.085	98.085	98.085	98.085	98.016	98.085	98.085	96.749	98.013
G. oxyduns__AB178432	99.716	99.29	99.29	99.219	99.29	98.104	99.29	99.29	99.29	99.29	99.29	99.29	98.104	99.29	99.29	99.29	99.219	99.29	97.307	97.977	97.986	97.986	98.085	98.085	98.016	98.016	98.016	97.035	96.956	97.6	98.014	98.014	98.014	98.014	98.014	98.014	98.085	98.085	98.085	98.085	98.085	98.085	98.085	98.085	98.016	98.085	98.085	96.749	98.013
G. oxyduns__AB178433	99.716	99.29	99.29	99.219	99.29	98.104	99.29	99.29	99.29	99.29	99.29	99.29	98.104	99.29	99.29	99.29	99.219	99.29	97.307	97.977	97.986	97.986	98.085	98.085	98.016	98.016	98.016	97.035	96.956	97.6	98.014	98.014	98.014	98.014	98.014	98.014	98.085	98.085	98.085	98.085	98.085	98.085	98.085	98.085	98.016	98.085	98.085	96.749	98.013
G. oxyduns__AB193244	99.433	98.867	98.867	98.796	98.867	97.639	98.807	98.807	98.807	98.807	98.867	98.807	97.639	98.807	98.807	98.807	98.737	98.804	96.842	97.696	97.703	97.703	97.665	97.665	97.595	97.595	97.595	96.751	96.662	97.311	97.546	97.546	97.546	97.546	97.546	97.546	97.665	97.665	97.665	97.665	97.665	97.665	97.665	97.665	97.595	97.665	97.665	96.46	97.592
G. oxyduns__AB695339	96.767	96.911	96.911	96.839	96.911	95.736	96.911	96.911	96.911	96.911	96.911	96.911	95.736	96.911	96.911	96.911	96.839	96.911	97.557	98.248	98.256	98.256	98.851	98.851	98.276	98.276	98.276	97.299	97.994	98.467	98.276	98.276	98.276	98.276	98.276	98.276	98.851	98.994	98.851	98.851	98.851	98.851	98.851	98.851	98.276	98.851	98.851	97.518	98.779
G. oxyduns__AF127396	98.78	99.497	99.497	99.569	99.497	98.383	99.502	99.502	99.502	99.502	99.497	99.502	98.383	99.502	99.502	99.502	99.574	99.497	97.017	97.706	97.706	97.706	97.418	97.418	97.704	97.704	97.704	96.756	96.447	97.317	97.718	97.727	97.727	97.727	97.727	97.727	97.418	97.418	97.418	97.418	97.418	97.418	97.418	97.418	97.704	97.418	97.418	96.182	97.346
G. oxyduns__CP016328	97.729	97.871	97.871	97.8	97.871	96.822	97.951	97.951	97.951	97.951	97.871	97.951	96.822	97.951	97.951	97.951	97.883	97.911	98.563	99.209	99.209	99.209	99.787	99.787	99.219	99.219	99.219	98.263	98.664	98.836	99.24	99.249	99.249	99.249	99.249	99.249	99.787	99.929	99.787	99.787	99.787	99.787	99.787	99.787	99.219	99.787	99.787	98.48	99.716
G. oxyduns__CP016328	97.8	97.942	97.942	97.871	97.942	96.89	98.019	98.019	98.019	98.019	97.942	98.019	96.89	98.019	98.019	98.019	97.951	97.981	98.631	99.281	99.281	99.281	99.858	99.858	99.29	99.29	99.29	98.336	98.738	98.908	99.309	99.317	99.317	99.317	99.317	99.317	99.858	100	99.858	99.858	99.858	99.858	99.858	99.858	99.29	99.858	99.858	98.553	99.787
G. oxyduns__CP016328	97.8	97.942	97.942	97.871	97.942	96.89	98.019	98.019	98.019	98.019	97.942	98.019	96.89	98.019	98.019	98.019	97.951	97.981	98.631	99.281	99.281	99.281	99.858	99.858	99.29	99.29	99.29	98.336	98.738	98.908	99.309	99.317	99.317	99.317	99.317	99.317	99.858	100	99.858	99.858	99.858	99.858	99.858	99.858	99.29	99.858	99.858	98.553	99.787
G. oxyduns__CP016328	97.8	97.942	97.942	97.871	97.942	96.89	98.019	98.019	98.019	98.019	97.942	98.019	96.89	98.019	98.019	98.019	97.951	97.981	98.631	99.281	99.281	99.281	99.858	99.858	99.29	99.29	99.29	98.336	98.738	98.908	99.309	99.317	99.317	99.317	99.317	99.317	99.858	100	99.858	99.858	99.858	99.858	99.858	99.858	99.29	99.858	99.858	98.553	99.787
G. oxyduns__CP016328	97.8	97.942	97.942	97.871	97.942	96.89	98.019	98.019	98.019	98.019	97.942	98.019	96.89	98.019	98.019	98.019	97.951	97.981	98.631	99.281	99.281	99.281	99.858	99.858	99.29	99.29	99.29	98.336	98.738	98.908	99.309	99.317	99.317	99.317	99.317	99.317	99.858	100	99.858	99.858	99.858	99.858	99.858	99.858	99.29	99.858	99.858	98.553	99.787
G. oxyduns__GU205101	99.645	99.219	99.219	99.148	99.219	97.972	99.112	99.112	99.112	99.112	99.219	99.112	97.972	99.112	99.112	99.112	99.044	99.234	97.198	97.917	97.917	97.917	98.014	98.014	97.945	97.945	97.945	96.965	96.882	97.527	97.996	97.885	97.885	97.885	97.885	97.885	98.014	98.014	98.014	98.014	98.014	98.014	98.014	98.014	97.945	98.014	98.014	96.676	97.942
G. oxyduns__JF794025	99.705	99.261	99.261	99.188	99.261	98.099	99.261	99.261	99.261	99.261	99.261	99.261	98.099	99.261	99.261	99.261	99.188	99.261	97.705	98.345	98.352	98.352	98.373	98.373	98.372	98.372	98.372	97.366	97.269	98.205	98.372	98.372	98.372	98.372	98.372	98.372	98.373	98.373	98.373	98.373	98.373	98.373	98.373	98.373	98.372	98.373	98.373	96.995	98.298
G. oxyduns__JF794027	99.631	99.188	99.188	99.114	99.188	98.028	99.188	99.188	99.188	99.188	99.188	99.188	98.028	99.188	99.188	99.188	99.114	99.188	97.633	98.271	98.278	98.278	98.3	98.3	98.299	98.299	98.299	97.293	97.195	98.132	98.299	98.299	98.299	98.299	98.299	98.299	98.3	98.3	98.3	98.3	98.3	98.3	98.3	98.3	98.299	98.3	98.3	96.922	98.225
G. oxyduns__JF794029	99.704	99.259	99.259	99.185	99.259	98.094	99.259	99.259	99.259	99.259	99.259	99.259	98.094	99.259	99.259	99.259	99.185	99.259	97.704	98.345	98.352	98.352	98.372	98.372	98.37	98.37	98.37	97.366	97.269	98.205	98.37	98.37	98.37	98.37	98.37	98.37	98.372	98.372	98.372	98.372	98.372	98.372	98.372	98.372	98.37	98.372	98.372	96.995	98.296
G. oxyduns__JF794030	99.705	99.262	99.262	99.188	99.262	98.101	99.262	99.262	99.262	99.262	99.262	99.262	98.101	99.262	99.262	99.262	99.188	99.262	97.705	98.345	98.352	98.352	98.373	98.373	98.372	98.372	98.372	97.366	97.269	98.205	98.372	98.372	98.372	98.372	98.372	98.372	98.373	98.373	98.373	98.373	98.373	98.373	98.373	98.373	98.372	98.373	98.373	96.995	98.298
G. oxyduns__JQ080256	99.054	98.544	98.544	98.472	98.544	97.336	98.544	98.544	98.544	98.544	98.544	98.544	97.336	98.544	98.544	98.544	98.472	98.544	96.584	97.568	97.57	97.57	97.382	97.382	97.311	97.311	97.311	96.61	96.577	97.498	97.311	97.311	97.311	97.311	97.311	97.311	97.382	97.382	97.382	97.382	97.382	97.382	97.382	97.382	97.311	97.382	97.382	96.315	97.307
G. oxyduns_621H_CP000009	99.716	99.29	99.29	99.219	99.29	98.174	99.317	99.317	99.317	99.317	99.29	99.317	98.174	99.317	99.317	99.317	99.249	99.304	97.403	97.989	97.989	97.989	98.085	98.085	98.016	98.016	98.016	97.038	96.956	97.6	98.068	98.089	98.089	98.089	98.089	98.089	98.085	98.085	98.085	98.085	98.085	98.085	98.085	98.085	98.016	98.085	98.085	96.749	98.013
G. oxyduns_621H_CP000009	99.716	99.29	99.29	99.219	99.29	98.174	99.317	99.317	99.317	99.317	99.29	99.317	98.174	99.317	99.317	99.317	99.249	99.304	97.403	97.989	97.989	97.989	98.085	98.085	98.016	98.016	98.016	97.038	96.956	97.6	98.068	98.089	98.089	98.089	98.089	98.089	98.085	98.085	98.085	98.085	98.085	98.085	98.085	98.085	98.016	98.085	98.085	96.749	98.013
G. oxyduns_621H_CP000009	99.716	99.29	99.29	99.219	99.29	98.174	99.317	99.317	99.317	99.317	99.29	99.317	98.174	99.317	99.317	99.317	99.249	99.304	97.403	97.989	97.989	97.989	98.085	98.085	98.016	98.016	98.016	97.038	96.956	97.6	98.068	98.089	98.089	98.089	98.089	98.089	98.085	98.085	98.085	98.085	98.085	98.085	98.085	98.085	98.016	98.085	98.085	96.749	98.013
G. oxyduns_621H_CP000009	99.716	99.29	99.29	99.219	99.29	98.174	99.317	99.317	99.317	99.317	99.29	99.317	98.174	99.317	99.317	99.317	99.249	99.304	97.403	97.989	97.989	97.989	98.085	98.085	98.016	98.016	98.016	97.038	96.956	97.6	98.068	98.089	98.089	98.089	98.089	98.089	98.085	98.085	98.085	98.085	98.085	98.085	98.085	98.085	98.016	98.085	98.085	96.749	98.013
G. oxyduns_621H_LT900338	99.716	99.29	99.29	99.219	99.29	98.174	99.317	99.317	99.317	99.317	99.29	99.317	98.174	99.317	99.317	99.317	99.249	99.304	97.403	97.989	97.989	97.989	98.085	98.085	98.016	98.016	98.016	97.038	96.956	97.6	98.069	98.09	98.09	98.09	98.09	98.09	98.085	98.085	98.085	98.085	98.085	98.085	98.085	98.085	98.016	98.085	98.085	96.749	98.013
G. oxyduns_621H_LT900338	99.645	99.219	99.219	99.148	99.219	98.174	99.249	99.249	99.249	99.249	99.219	99.249	98.174	99.249	99.249	99.249	99.18	99.234	97.334	97.917	97.917	97.917	98.014	98.014	97.945	97.945	97.945	96.965	96.882	97.527	98	98.022	98.022	98.022	98.022	98.022	98.014	98.014	98.014	98.014	98.014	98.014	98.014	98.014	97.945	98.014	98.014	96.676	97.942
G. oxyduns_621H_LT900338	99.716	99.29	99.29	99.219	99.29	98.174	99.317	99.317	99.317	99.317	99.29	99.317	98.174	99.317	99.317	99.317	99.249	99.304	97.403	97.989	97.989	97.989	98.085	98.085	98.016	98.016	98.016	97.038	96.956	97.6	98.069	98.09	98.09	98.09	98.09	98.09	98.085	98.085	98.085	98.085	98.085	98.085	98.085	98.085	98.016	98.085	98.085	96.749	98.013
G. oxyduns_621H_LT900338	99.716	99.29	99.29	99.219	99.29	98.174	99.317	99.317	99.317	99.317	99.29	99.317	98.174	99.317	99.317	99.317	99.249	99.304	97.403	97.989	97.989	97.989	98.085	98.085	98.016	98.016	98.016	97.038	96.956	97.6	98.069	98.09	98.09	98.09	98.09	98.09	98.085	98.085	98.085	98.085	98.085	98.085	98.085	98.085	98.016	98.085	98.085	96.749	98.013
G. oxyduns_DSM 3503_X73820	99.716	99.29	99.29	99.219	99.29	98.106	99.248	99.248	99.248	99.248	99.29	99.255	98.122	99.255	99.255	99.255	99.184	99.304	97.334	97.989	97.989	97.989	98.085	98.085	98.016	98.016	98.016	97.038	96.956	97.6	98.069	98.038	98.038	98.038	98.038	98.038	98.085	98.085	98.085	98.085	98.085	98.085	98.085	98.085	98.016	98.085	98.085	96.749	98.013
G. oxyduns_DSM 3504_CP004373	99.787	99.219	99.219	99.148	99.219	98.107	99.249	99.249	99.249	99.249	99.219	99.249	98.107	99.249	99.249	99.249	99.18	99.234	97.334	97.917	97.917	97.917	98.014	98.014	97.945	97.945	97.945	96.965	96.882	97.527	97.999	98.02	98.02	98.02	98.02	98.02	98.014	98.014	98.014	98.014	98.014	98.014	98.014	98.014	97.945	98.014	98.014	96.676	97.942
G. oxyduns_DSM 3504_CP004373	99.787	99.219	99.219	99.148	99.219	98.107	99.249	99.249	99.249	99.249	99.219	99.249	98.107	99.249	99.249	99.249	99.18	99.234	97.334	97.917	97.917	97.917	98.014	98.014	97.945	97.945	97.945	96.965	96.882	97.527	97.999	98.02	98.02	98.02	98.02	98.02	98.014	98.014	98.014	98.014	98.014	98.014	98.014	98.014	97.945	98.014	98.014	96.676	97.942
G. oxyduns_DSM 3504_CP004373	99.787	99.219	99.219	99.148	99.219	98.107	99.249	99.249	99.249	99.249	99.219	99.249	98.108	99.249	99.249	99.249	99.181	99.234	97.334	97.917	97.917	97.917	98.014	98.014	97.945	97.945	97.945	96.965	96.882	97.527	97.999	98.022	98.022	98.022	98.022	98.022	98.014	98.014	98.014	98.014	98.014	98.014	98.014	98.014	97.945	98.014	98.014	96.676	97.942
G. oxyduns_DSM 3504_CP004373	99.716	99.148	99.148	99.077	99.148	98.039	99.18	99.18	99.18	99.18	99.148	99.181	98.041	99.181	99.181	99.181	99.113	99.164	97.266	97.845	97.845	97.845	97.943	97.943	97.874	97.874	97.874	96.893	96.808	97.455	97.93	97.954	97.954	97.954	97.954	97.954	97.943	97.943	97.943	97.943	97.943	97.943	97.943	97.943	97.874	97.943	97.943	96.604	97.871
G. oxyduns_H24_CP003926 (G. thailandicus-related)	97.8	97.942	97.942	97.871	97.942	96.89	98.019	98.019	98.019	98.019	97.942	98.019	96.89	98.019	98.019	98.019	97.951	97.981	98.631	99.281	99.281	99.281	99.858	99.858	99.29	99.29	99.29	98.336	98.738	98.908	99.309	99.317	99.317	99.317	99.317	99.317	99.858	100	99.858	99.858	99.858	99.858	99.858	99.858	99.29	99.858	99.858	98.553	99.787
G. oxyduns_H24_CP003926 (G. thailandicus-related)	97.8	97.942	97.942	97.871	97.942	96.89	98.019	98.019	98.019	98.019	97.942	98.019	96.89	98.019	98.019	98.019	97.951	97.981	98.631	99.281	99.281	99.281	99.858	99.858	99.29	99.29	99.29	98.336	98.738	98.908	99.309	99.317	99.317	99.317	99.317	99.317	99.858	100	99.858	99.858	99.858	99.858	99.858	99.858	99.29	99.858	99.858	98.553	99.787
G. oxyduns_H24_CP003926 (G. thailandicus-related)	97.8	97.942	97.942	97.871	97.942	96.89	98.019	98.019	98.019	98.019	97.942	98.019	96.89	98.019	98.019	98.019	97.951	97.981	98.631	99.281	99.281	99.281	99.858	99.858	99.29	99.29	99.29	98.336	98.738	98.908	99.309	99.317	99.317	99.317	99.317	99.317	99.858	100	99.858	99.858	99.858	99.858	99.858	99.858	99.29	99.858	99.858	98.553	99.787
G. oxyduns_H24_CP003926 (G. thailandicus-related)	97.8	97.942	97.942	97.871	97.942	96.89	98.019	98.019	98.019	98.019	97.942	98.019	96.89	98.019	98.019	98.019	97.951	97.981	98.631	99.281	99.281	99.281	99.858	99.858	99.29	99.29	99.29	98.336	98.738	98.908	99.309	99.317	99.317	99.317	99.317	99.317	99.858	100	99.858	99.858	99.858	99.858	99.858	99.858	99.29	99.858	99.858	98.553	99.787
G. oxyduns_H24_CP003926 (G. thailandicus-related)	97.8	97.942	97.942	97.871	97.942	96.89	98.019	98.019	98.019	98.019	97.942	98.019	96.89	98.019	98.019	98.019	97.951	97.981	98.631	99.281	99.281	99.281	99.858	99.858	99.29	99.29	99.29	98.336	98.738	98.908	99.309	99.317	99.317	99.317	99.317	99.317	99.858	100	99.858	99.858	99.858	99.858	99.858	99.858	99.29	99.858	99.858	98.553	99.787
G. potus_LMG 1764_MT355096	99.716	99.148	99.148	99.077	99.148	98.039	99.18	99.18	99.18	99.18	99.148	99.185	98.05	99.185	99.185	99.185	99.117	99.164	97.266	97.842	97.842	97.842	97.942	97.942	97.871	97.871	97.871	96.893	96.808	97.455	97.928	97.962	97.962	97.962	97.962	97.962	97.942	97.942	97.942	97.942	97.942	97.942	97.942	97.942	97.871	97.942	97.942	96.604	98.014
G. roseus_B4931_cRAD_GCF_046058915.1_1	99.432	99.006	99.006	98.935	99.006	97.904	99.044	99.044	99.044	99.044	99.006	99.054	97.926	99.054	99.054	99.054	98.981	99.025	97.129	97.701	97.701	97.701	98.016	98.016	97.732	97.732	97.732	96.749	96.884	97.309	97.792	97.839	97.839	97.839	97.839	97.839	98.016	98.016	98.016	98.016	98.016	98.016	98.016	98.016	97.732	98.016	98.016	96.679	97.943
G. roseus_B4931_cRAD_GCF_046058915.1_2	99.361	98.935	98.935	98.864	98.935	97.836	98.975	98.975	98.975	98.975	98.935	98.986	97.86	98.986	98.986	98.986	98.913	98.955	97.061	97.629	97.629	97.629	97.945	97.945	97.661	97.661	97.661	96.676	96.81	97.236	97.723	97.772	97.772	97.772	97.772	97.772	97.945	97.945	97.945	97.945	97.945	97.945	97.945	97.945	97.661	97.945	97.945	96.604	97.872
G. roseus_B4931_cRAD_GCF_046058915.1_3	99.432	99.006	99.006	98.935	99.006	97.904	99.044	99.044	99.044	99.044	99.006	99.054	97.926	99.054	99.054	99.054	98.981	99.025	97.129	97.701	97.701	97.701	98.016	98.016	97.732	97.732	97.732	96.749	96.884	97.309	97.792	97.839	97.839	97.839	97.839	97.839	98.016	98.016	98.016	98.016	98.016	98.016	98.016	98.016	97.732	98.016	98.016	96.679	97.943
G. roseus_B4931_cRAD_GCF_046058915.1_4	99.432	99.006	99.006	98.935	99.006	97.904	99.044	99.044	99.044	99.044	99.006	99.054	97.926	99.054	99.054	99.054	98.981	99.025	97.129	97.701	97.701	97.701	98.016	98.016	97.732	97.732	97.732	96.749	96.884	97.309	97.792	97.839	97.839	97.839	97.839	97.839	98.016	98.016	98.016	98.016	98.016	98.016	98.016	98.016	97.732	98.016	98.016	96.679	97.943
G. roseus_NBRC 3990_AB178429	99.716	99.29	99.29	99.219	99.29	98.104	99.29	99.29	99.29	99.29	99.29	99.29	98.104	99.29	99.29	99.29	99.219	99.29	97.307	97.977	97.986	97.986	98.085	98.085	98.016	98.016	98.016	97.038	96.956	97.6	98.016	98.016	98.016	98.016	98.016	98.016	98.085	98.085	98.085	98.085	98.085	98.085	98.085	98.085	98.016	98.085	98.085	96.749	98.013
G. sphaericus_NBRC 12467_AB178431	99.219	99.929	99.929	99.858	99.929	98.736	99.929	99.929	99.929	99.929	99.929	99.929	98.736	99.929	99.929	99.929	99.858	99.929	97.374	98.046	98.055	98.055	97.942	97.942	98.084	98.084	98.084	97.106	96.88	97.671	98.084	98.084	98.084	98.084	98.084	98.084	97.942	97.942	97.942	97.942	97.942	97.942	97.942	97.942	98.084	97.942	97.942	96.676	97.871
G. sphaericus_SJF2-1_GCF_016757795.1_1	99.29	100	100	99.929	100	98.851	100	100	100	100	100	100	98.863	100	100	100	99.932	100	97.469	98.058	98.058	98.058	97.942	97.942	98.084	98.084	98.084	97.108	96.808	97.671	98.135	98.176	98.176	98.176	98.176	98.176	97.942	97.942	97.942	97.942	97.942	97.942	97.942	97.942	98.084	97.942	97.942	96.679	97.871
G. sphaericus_SJF2-1_GCF_016757795.1_2	99.29	100	100	99.929	100	98.851	100	100	100	100	100	100	98.863	100	100	100	99.932	100	97.469	98.058	98.058	98.058	97.942	97.942	98.084	98.084	98.084	97.108	96.808	97.671	98.135	98.176	98.176	98.176	98.176	98.176	97.942	97.942	97.942	97.942	97.942	97.942	97.942	97.942	98.084	97.942	97.942	96.679	97.871
G. sphaericus_SJF2-1_GCF_016757795.1_3	99.29	100	100	99.929	100	98.851	100	100	100	100	100	100	98.863	100	100	100	99.932	100	97.469	98.058	98.058	98.058	97.942	97.942	98.084	98.084	98.084	97.108	96.808	97.671	98.135	98.176	98.176	98.176	98.176	98.176	97.942	97.942	97.942	97.942	97.942	97.942	97.942	97.942	98.084	97.942	97.942	96.679	97.871
G. sphaericus_SJF2-1_GCF_016757795.1_4	99.29	100	100	99.929	100	98.851	100	100	100	100	100	100	98.863	100	100	100	99.932	100	97.469	98.058	98.058	98.058	97.942	97.942	98.084	98.084	98.084	97.108	96.808	97.671	98.135	98.176	98.176	98.176	98.176	98.176	97.942	97.942	97.942	97.942	97.942	97.942	97.942	97.942	98.084	97.942	97.942	96.679	97.871
G. thailandicus__AB128051	97.489	97.633	97.633	97.561	97.633	96.535	97.691	97.691	97.691	97.691	97.633	97.691	96.535	97.691	97.691	97.691	97.621	97.678	98.321	98.976	98.98	98.98	99.57	99.57	98.996	98.996	98.996	98.025	98.517	98.692	99.018	99.02	99.02	99.02	99.02	99.02	99.57	99.713	99.57	99.57	99.57	99.57	99.57	99.57	98.996	99.57	99.57	98.244	99.498
G. thailandicus__AB681206	97.8	97.942	97.942	97.871	97.942	96.77	97.942	97.942	97.942	97.942	97.942	97.942	96.77	97.942	97.942	97.942	97.871	97.942	98.581	99.276	99.28	99.28	99.858	99.858	99.29	99.29	99.29	98.336	98.738	98.908	99.29	99.29	99.29	99.29	99.29	99.29	99.858	100	99.858	99.858	99.858	99.858	99.858	99.858	99.29	99.858	99.858	98.553	99.787
G. thailandicus__AB681207	97.8	97.942	97.942	97.871	97.942	96.77	97.942	97.942	97.942	97.942	97.942	97.942	96.77	97.942	97.942	97.942	97.871	97.942	98.581	99.276	99.28	99.28	99.858	99.858	99.29	99.29	99.29	98.336	98.738	98.908	99.29	99.29	99.29	99.29	99.29	99.29	99.858	100	99.858	99.858	99.858	99.858	99.858	99.858	99.29	99.858	99.858	98.553	99.787
G. thailandicus_F149-1_AB128050	97.66	97.801	97.801	97.73	97.801	96.694	97.843	97.843	97.843	97.843	97.801	97.843	96.694	97.843	97.843	97.843	97.773	97.814	98.467	99.209	99.209	99.209	99.716	99.716	99.149	99.149	99.149	98.263	98.664	98.836	99.158	99.165	99.165	99.165	99.165	99.165	99.716	99.858	99.716	99.716	99.716	99.716	99.716	99.716	99.149	99.716	99.716	98.48	99.645
G. thailandicus_HD924_GCF_008118345.1_1	97.8	97.942	97.942	97.871	97.942	96.89	98.019	98.019	98.019	98.019	97.942	98.041	96.923	98.041	98.041	98.041	97.962	97.981	98.631	99.281	99.281	99.281	99.858	99.858	99.29	99.29	99.29	98.336	98.738	98.908	99.309	99.324	99.324	99.324	99.324	99.324	99.858	100	99.858	99.858	99.858	99.858	99.858	99.858	99.29	99.858	99.858	98.553	99.787
G. thailandicus_HD924_GCF_008118345.1_2	97.8	97.942	97.942	97.871	97.942	96.89	98.019	98.019	98.019	98.019	97.942	98.041	96.923	98.041	98.041	98.041	97.962	97.981	98.631	99.281	99.281	99.281	99.858	99.858	99.29	99.29	99.29	98.336	98.738	98.908	99.309	99.324	99.324	99.324	99.324	99.324	99.858	100	99.858	99.858	99.858	99.858	99.858	99.858	99.29	99.858	99.858	98.553	99.787
G. thailandicus_HD924_GCF_008118345.1_3	97.8	97.942	97.942	97.871	97.942	96.89	98.019	98.019	98.019	98.019	97.942	98.041	96.923	98.041	98.041	98.041	97.962	97.981	98.631	99.281	99.281	99.281	99.858	99.858	99.29	99.29	99.29	98.336	98.738	98.908	99.309	99.324	99.324	99.324	99.324	99.324	99.858	100	99.858	99.858	99.858	99.858	99.858	99.858	99.29	99.858	99.858	98.553	99.787
G. thailandicus_HD924_GCF_008118345.1_4	97.8	97.942	97.942	97.871	97.942	96.89	98.019	98.019	98.019	98.019	97.942	98.041	96.923	98.041	98.041	98.041	97.962	97.981	98.631	99.281	99.281	99.281	99.858	99.858	99.29	99.29	99.29	98.336	98.738	98.908	99.309	99.324	99.324	99.324	99.324	99.324	99.858	100	99.858	99.858	99.858	99.858	99.858	99.858	99.29	99.858	99.858	98.553	99.787
G. thailandicus_HD924_GCF_008118345.1_5	97.8	97.942	97.942	97.871	97.942	96.89	98.019	98.019	98.019	98.019	97.942	98.041	96.923	98.041	98.041	98.041	97.962	97.981	98.631	99.281	99.281	99.281	99.858	99.858	99.29	99.29	99.29	98.336	98.738	98.908	99.309	99.324	99.324	99.324	99.324	99.324	99.858	100	99.858	99.858	99.858	99.858	99.858	99.858	99.29	99.858	99.858	98.553	99.787
G. thailandicus_NBRC 3255_BAON01000053	97.8	97.942	97.942	97.871	97.942	96.89	98.019	98.019	98.019	98.019	97.942	98.019	96.89	98.019	98.019	98.019	97.951	97.981	98.631	99.281	99.281	99.281	99.858	99.858	99.29	99.29	99.29	98.336	98.738	98.908	99.309	99.317	99.317	99.317	99.317	99.317	99.858	100	99.858	99.858	99.858	99.858	99.858	99.858	99.29	99.858	99.858	98.553	99.787
G. thailandicus_NBRC 3257_BASM01000086	97.8	97.942	97.942	97.871	97.942	96.89	98.019	98.019	98.019	98.019	97.942	98.019	96.89	98.019	98.019	98.019	97.951	97.981	98.631	99.281	99.281	99.281	99.858	99.858	99.29	99.29	99.29	98.336	98.738	98.908	99.309	99.317	99.317	99.317	99.317	99.317	99.858	100	99.858	99.858	99.858	99.858	99.858	99.858	99.29	99.858	99.858	98.553	99.787
G. vitians_LMG 31484_MT355089	99.503	99.077	99.077	99.006	99.077	97.972	99.112	99.112	99.112	99.112	99.077	99.117	97.983	99.117	99.117	99.117	99.049	99.095	97.198	97.773	97.773	97.773	98.086	98.086	97.803	97.803	97.803	96.821	96.958	97.382	97.862	97.897	97.897	97.897	97.897	97.897	98.086	98.086	98.086	98.086	98.086	98.086	98.086	98.086	97.803	98.086	98.086	96.751	98.014
G. wancherniae__AB511061	98.084	98.226	98.226	98.155	98.226	97.051	98.226	98.226	98.226	98.226	98.226	98.226	97.051	98.226	98.226	98.226	98.155	98.226	97.73	98.482	98.487	98.487	99.149	99.149	98.44	98.44	98.44	97.542	98.144	97.961	98.44	98.44	98.44	98.44	98.44	98.44	99.149	99.007	99.149	99.149	99.149	99.149	99.149	99.149	98.44	99.149	99.149	97.903	99.078
G. wancherniae_NBRC 103581_AB511060	98.084	98.226	98.226	98.155	98.226	97.051	98.226	98.226	98.226	98.226	98.226	98.226	97.051	98.226	98.226	98.226	98.155	98.226	97.73	98.482	98.487	98.487	99.149	99.149	98.44	98.44	98.44	97.542	98.144	97.961	98.44	98.44	98.44	98.44	98.44	98.44	99.149	99.007	99.149	99.149	99.149	99.149	99.149	99.149	98.44	99.149	99.149	97.903	99.078
Gluconobacter sp.__KX578017	97.389	97.75	97.75	97.823	97.75	96.626	97.75	97.75	97.75	97.75	97.75	97.75	96.626	97.75	97.75	97.75	97.823	97.75	98.839	99.635	99.636	99.636	98.839	98.839	99.565	99.565	99.565	98.687	98.067	99.491	99.565	99.565	99.565	99.565	99.565	99.565	98.839	98.984	98.839	98.839	98.839	98.839	98.839	98.839	99.565	98.839	98.839	97.666	98.766
Gluconobacter sp._AN1-1_AB308057	97.111	97.252	97.252	97.181	97.252	96.107	97.107	97.107	97.107	97.107	97.252	97.107	96.107	97.107	97.107	97.107	97.039	97.137	97.723	98.57	98.57	98.57	99.295	99.295	98.59	98.59	98.59	97.628	98.156	98.048	98.471	98.415	98.415	98.415	98.415	98.415	99.295	99.154	99.295	99.295	99.295	99.295	99.295	99.295	98.59	99.295	99.295	97.987	99.224
Gluconobacter sp._NBRC 3243_AB178390	99.787	99.219	99.219	99.148	99.219	98.034	99.219	99.219	99.219	99.219	99.219	99.219	98.034	99.219	99.219	99.219	99.148	99.219	97.236	97.905	97.914	97.914	98.014	98.014	97.943	97.943	97.943	96.963	96.882	97.527	97.943	97.943	97.943	97.943	97.943	97.943	98.014	98.014	98.014	98.014	98.014	98.014	98.014	98.014	97.943	98.014	98.014	96.676	97.942
Gluconobacter sp._NBRC 3259_AB680039	97.729	98.084	98.084	98.155	98.084	96.98	98.084	98.084	98.084	98.084	98.084	98.084	96.98	98.084	98.084	98.084	98.155	98.084	99.29	100	100	100	99.29	99.29	100	100	100	99.059	98.218	99.491	100	100	100	100	100	100	99.29	99.29	99.29	99.29	99.29	99.29	99.29	99.29	100	99.29	99.29	98.046	99.219
Gluconobacter sp._RB88-1_AB470467	94.163	94.444	94.444	94.375	94.444	93.544	94.444	94.444	94.444	94.444	94.444	94.444	93.544	94.444	94.444	94.444	94.377	94.372	94.297	94.93	94.93	94.93	95.483	95.483	94.997	94.997	94.997	93.98	94.61	94.516	94.945	94.983	94.983	94.983	94.983	94.983	95.483	95.344	95.483	95.483	95.483	95.483	95.483	95.483	94.997	95.483	95.483	94.334	95.552
Gluconobacter sp._VITS-6_EU807750	97.393	97.538	97.538	97.466	97.538	96.347	97.538	97.538	97.538	97.538	97.538	97.538	96.347	97.538	97.538	97.538	97.466	97.538	98.19	98.981	98.983	98.983	99.638	99.638	98.914	98.914	98.914	98.035	98.81	98.765	98.914	98.914	98.914	98.914	98.914	98.914	99.638	99.493	99.638	99.638	99.638	99.638	99.638	99.638	98.914	99.638	99.638	98.399	99.71
[truncated: 135 more columns]
